# Supplementary material for: 3-[2-Cyclo­propyl-1-(2-fluoro­phen­yl)-2-oxoeth­yl]-5-(4-methyl­sulfanyl­benzyl­idene)-1,3-thia­zolidine-2,4-dione
Source: Acta Crystallogr Sect E Struct Rep Online. 2013 Jan 4;69(Pt 2):o188. doi: 10.1107/S1600536812051987 (PMC3569250; doi:10.1107/S1600536812051987)
Supplement: Supplementary file 2 [file e-69-0o188-Isup2.hkl]

#
# h,k,l, Fc-squared, Fo-squared, sigma(Fo-squared) and status flag
#
data_I
_shelx_title ' PONNUCHAMYSPC in P2(1)/c'
_shelx_refln_list_code          4
_shelx_F_calc_maximum      209.13
_exptl_crystal_F_000       888.00
_reflns_d_resolution_high  0.8272
 
loop_
 _symmetry_equiv_pos_as_xyz
 'x, y, z'
 '-x, y+1/2, -z+1/2'
 '-x, -y, -z'
 'x, -y-1/2, z-1/2'
 
_cell_length_a     7.6570
_cell_length_b    15.7990
_cell_length_c    17.4250
_cell_angle_alpha  90.000
_cell_angle_beta   95.641
_cell_angle_gamma  90.000
 
_shelx_F_squared_multiplier     1.000
 
loop_
 _refln_index_h
 _refln_index_k
 _refln_index_l
 _refln_F_squared_calc
 _refln_F_squared_meas
 _refln_F_squared_sigma
 _refln_observed_status
   4   0   0      477.04      609.88     23.10 o
   5   0   0       52.02       44.29      2.93 o
   6   0   0      221.74      222.32      5.60 o
   1   1   0       80.04      102.44      1.24 o
   2   1   0     1573.78     1439.07     17.71 o
   3   1   0     1873.67     2098.44     32.17 o
   4   1   0      290.34      252.77      4.80 o
   5   1   0        2.84        2.67      1.22 o
   6   1   0        0.40       -2.02      2.02 o
   7   1   0       42.27       24.46      3.98 o
   8   1   0        0.35        3.73      5.36 o
   0   2   0       40.79       22.78      1.10 o
   1   2   0      821.88      551.31      5.12 o
   2   2   0      221.38      199.07      2.27 o
   3   2   0      148.14      111.38      1.89 o
   4   2   0       59.50       63.13      2.15 o
   5   2   0      359.77      339.76      5.98 o
   6   2   0      874.83      892.17     12.45 o
   7   2   0      107.72      100.09      5.17 o
   8   2   0        4.19        2.42      3.55 o
   9   2   0        9.73       16.77      6.71 o
   1   3   0     5875.88     5739.61     44.30 o
   2   3   0      348.30      290.69      3.50 o
   3   3   0      169.49      208.07      4.26 o
   4   3   0      126.43      132.16      3.15 o
   5   3   0      219.64      271.71      5.18 o
   6   3   0       34.51       30.40      2.05 o
   7   3   0        9.23        4.17      1.74 o
   8   3   0        6.95       13.36      4.38 o
   9   3   0       14.44       15.47      7.87 o
   0   4   0     1985.72     1912.52     22.16 o
   1   4   0     5847.63     5627.54     43.88 o
   2   4   0       91.27      105.35      2.61 o
   3   4   0      201.48      194.73      3.94 o
   4   4   0      391.61      402.61      6.29 o
   5   4   0       29.10       30.57      2.13 o
   6   4   0       84.64       80.38      3.37 o
   7   4   0      142.08      136.72      4.43 o
   8   4   0      129.12      144.25     23.15 o
   1   5   0       97.62       76.17      2.38 o
   2   5   0     2560.95     2411.56     21.49 o
   3   5   0      112.67      110.02      3.17 o
   4   5   0      140.02      131.81      4.47 o
   5   5   0      223.51      225.05      5.73 o
   6   5   0      149.62      162.11      5.34 o
   7   5   0        3.04        4.23      2.59 o
   8   5   0        7.55        6.17      3.30 o
   0   6   0     1885.11     1871.81     23.05 o
   1   6   0       34.73       37.46      2.42 o
   2   6   0     2464.11     2354.47     21.62 o
   3   6   0     1527.97     1549.18     18.38 o
   4   6   0      483.80      486.87      9.92 o
   5   6   0     1598.10     1542.39     18.59 o
   6   6   0      515.96      494.84      9.60 o
   7   6   0        0.03       -2.50      2.50 o
   8   6   0        0.20       -1.67      4.57 o
   1   7   0      206.05      220.73      4.95 o
   2   7   0        2.26        1.03      1.49 o
   3   7   0      189.04      142.61      4.05 o
   4   7   0      618.61      659.49     10.33 o
   5   7   0      167.28      192.59      6.05 o
   6   7   0       10.02        4.55      3.27 o
   7   7   0        1.50        3.47      3.65 o
   8   7   0        1.87       -3.06      3.55 o
   0   8   0     3506.53     3366.35     64.13 o
   1   8   0      126.52      134.93      4.44 o
   2   8   0      626.33      605.49      9.58 o
   3   8   0        9.52        5.79      2.01 o
   4   8   0       14.55        9.67      2.25 o
   5   8   0      487.72      487.79     13.42 o
   6   8   0        0.88       -2.29      4.20 o
   7   8   0       65.91       73.85      5.99 o
   8   8   0        1.04       -3.43      7.07 o
   1   9   0       38.04       19.99      3.10 o
   2   9   0      401.59      418.10      8.27 o
   3   9   0       10.64        7.79      2.27 o
   4   9   0      184.88      188.71      5.73 o
   5   9   0      638.37      644.24     18.12 o
   6   9   0       13.40       14.18      4.53 o
   7   9   0        5.18        1.79      4.88 o
   8   9   0       47.23       40.54      6.65 o
   0  10   0     1111.57     1054.03     24.50 o
   1  10   0      373.64      320.93     10.16 o
   2  10   0      424.28      431.46     13.04 o
   3  10   0      212.50      212.75      6.67 o
   4  10   0       26.99       22.54      3.59 o
   5  10   0        4.94        2.79      5.35 o
   6  10   0      151.54      188.85     10.58 o
   7  10   0        4.35        4.92      5.48 o
   1  11   0       20.54       16.17      3.64 o
   2  11   0       35.69       24.32      3.51 o
   3  11   0      592.86      589.78     14.72 o
   4  11   0      316.03      336.96     10.96 o
   5  11   0        1.11        1.71      5.30 o
   6  11   0        1.42       -3.15      5.26 o
   7  11   0       10.86        3.63      6.72 o
   0  12   0     1228.48     1307.99     30.42 o
   1  12   0       16.78       22.23      4.09 o
   2  12   0        0.00       -0.13      3.08 o
   3  12   0       75.73       63.32      6.77 o
   4  12   0       64.43       58.08      8.32 o
   5  12   0        6.18        1.13      6.01 o
   6  12   0        1.79        4.33      5.87 o
   7  12   0       29.23       34.42      7.73 o
   1  13   0       20.71       21.92      4.84 o
   2  13   0       74.71       82.52      7.00 o
   3  13   0        2.14        1.21      4.91 o
   4  13   0       18.37        7.67      6.32 o
   5  13   0        0.61        2.08      5.91 o
   6  13   0        1.21        1.88      6.41 o
   0  14   0      493.48      516.86     28.53 o
   1  14   0       18.15       15.32      4.89 o
   2  14   0      367.18      436.46     13.55 o
   3  14   0        0.18       -2.56      5.43 o
   4  14   0       45.23       40.06      8.41 o
   5  14   0       97.41       75.33      9.72 o
   6  14   0        2.80        7.69      7.12 o
   1  15   0        1.88        2.35      4.87 o
   2  15   0       57.83       59.36      7.19 o
   3  15   0       23.47       22.82      7.64 o
   4  15   0        8.23        2.86      8.72 o
   5  15   0        5.21       -6.70      6.70 o
   0  16   0        2.45       -0.67      8.95 o
   1  16   0       19.65       24.62      6.43 o
   2  16   0       35.03       44.63     13.07 o
   3  16   0        2.79       -6.66      6.66 o
   4  16   0        7.21       17.99      8.41 o
   5  16   0        0.40       -1.67      9.29 o
   1  17   0       27.41       30.02      7.95 o
   2  17   0       38.58       35.28      8.37 o
   3  17   0        0.33       -8.32      8.32 o
   4  17   0        0.33        1.91      7.99 o
   0  18   0        5.92       10.73     10.17 o
   1  18   0        0.41       -5.99      7.85 o
   2  18   0       15.82        6.20     10.76 o
   3  18   0       14.47        8.02     11.73 o
  -7   1   1      146.38      122.77      8.85 o
  -6   1   1      271.90      258.26      6.72 o
  -5   1   1      206.49      209.58      5.12 o
  -4   1   1      201.16      209.02      5.99 o
  -3   1   1     1888.04     1868.29     39.80 o
  -2   1   1      448.71      430.55      7.69 o
  -1   1   1      310.38      279.38      2.88 o
   1   1   1     1323.91     1164.11      9.22 o
   2   1   1     2001.65     2023.79     15.57 o
   3   1   1      366.15      394.41      5.03 o
   4   1   1      199.09      233.83      3.74 o
   5   1   1       21.00       20.56      2.78 o
   6   1   1      247.84      227.40      4.69 o
   7   1   1       76.21       87.55      3.12 o
   8   1   1       27.07       24.49      3.96 o
   9   1   1       10.83       18.12      6.80 o
  -9   2   1       34.31       29.90      7.08 o
  -8   2   1        7.63        7.13      2.91 o
  -7   2   1       10.10        8.03      3.23 o
  -6   2   1       13.11        6.42      2.53 o
  -5   2   1        3.27        1.56      1.88 o
  -4   2   1     2992.97     3007.32     35.38 o
  -3   2   1      578.51      684.62      9.26 o
  -2   2   1     5899.54     6197.93     50.39 o
  -1   2   1    13176.69    13468.03    107.04 o
   0   2   1     4429.90     4871.40     36.02 o
   1   2   1      679.27      529.26      4.70 o
   2   2   1        9.87        6.07      0.63 o
   3   2   1       93.83      100.71      3.84 o
   4   2   1       40.39       49.43      1.91 o
   5   2   1      809.34      821.18      9.91 o
   6   2   1        2.04        1.14      1.72 o
   7   2   1        0.36       -1.85      1.85 o
   8   2   1        7.73        4.37      3.11 o
   9   2   1        3.06        7.06      4.32 o
  -9   3   1        0.03       -1.46      3.85 o
  -8   3   1        5.07       -0.09      3.95 o
  -7   3   1       46.49       48.80      4.27 o
  -6   3   1      445.22      414.96      7.35 o
  -5   3   1       35.81       35.76      2.00 o
  -4   3   1     1374.90     1277.41     15.20 o
  -3   3   1      792.97      754.16      8.99 o
  -2   3   1      160.79      198.22      2.72 o
  -1   3   1       14.47       21.58      1.02 o
   0   3   1     3007.70     3040.72     23.26 o
   1   3   1     7002.66     6793.59     49.97 o
   2   3   1     3498.29     3142.16     25.05 o
   3   3   1     2247.54     2212.09     20.14 o
   4   3   1        5.04        9.65      1.41 o
   5   3   1        0.02        0.82      1.43 o
   6   3   1       89.48      108.08      3.43 o
   7   3   1      328.77      332.11      6.60 o
   8   3   1       37.40       43.73      3.02 o
   9   3   1        4.53       -0.82      4.70 o
  -9   4   1        0.15       -5.40      5.40 o
  -8   4   1        0.91       -4.79      6.26 o
  -7   4   1       77.53       71.78      3.12 o
  -6   4   1       20.27       16.22      2.99 o
  -5   4   1       15.99       12.57      1.85 o
  -4   4   1      625.15      531.92     10.78 o
  -3   4   1      106.61      108.69      2.91 o
  -2   4   1        0.72       -0.81      0.81 o
  -1   4   1     1352.22     1428.01     12.68 o
   0   4   1    10411.99    10364.78     76.14 o
   1   4   1     6938.01     6767.61     50.20 o
   2   4   1     1686.79     1882.85     17.89 o
   3   4   1       18.99        7.98      1.21 o
   4   4   1       57.63       63.27      2.46 o
   5   4   1       24.18       19.47      2.60 o
   6   4   1      480.91      424.77      7.20 o
   7   4   1        6.26        4.87      2.65 o
   8   4   1        3.13       -2.89      4.65 o
  -8   5   1        0.01       -1.94      2.41 o
  -7   5   1        6.22        7.64      2.54 o
  -6   5   1      409.85      484.30      8.64 o
  -5   5   1      765.12      675.34     10.50 o
  -4   5   1      584.47      631.55      9.66 o
  -3   5   1      231.29      225.61      4.40 o
  -2   5   1      153.07      110.69      3.02 o
  -1   5   1      200.85      163.05      4.93 o
   0   5   1      799.53      707.61      7.41 o
   1   5   1       10.73        9.84      1.56 o
   2   5   1      709.95      628.21      7.50 o
   3   5   1      625.37      618.19      8.98 o
   4   5   1        7.21       14.36      1.87 o
   5   5   1       94.71      101.46      4.11 o
   6   5   1       69.29       84.69      5.76 o
   7   5   1      108.70      104.02      4.72 o
   8   5   1       40.22       41.51      5.00 o
  -8   6   1       11.33       13.26      3.61 o
  -7   6   1        4.54        0.81      2.65 o
  -6   6   1       34.69       38.91      3.49 o
  -5   6   1        6.14        3.01      2.25 o
  -4   6   1       57.05       54.93      3.01 o
  -3   6   1        0.02        0.26      1.24 o
  -2   6   1       84.97       75.77      2.87 o
  -1   6   1       72.18       61.87      2.59 o
   0   6   1      338.80      325.45      4.79 o
   1   6   1      340.23      341.03      5.75 o
   2   6   1     2131.81     2167.12     20.22 o
   3   6   1        9.27        0.02      1.63 o
   4   6   1       74.04       60.99      2.90 o
   5   6   1       18.13       14.56      2.43 o
   6   6   1        6.02        1.53      3.09 o
   7   6   1        4.71        2.56      3.40 o
   8   6   1        2.39        1.99      3.62 o
  -8   7   1        7.26        3.04      3.74 o
  -7   7   1        4.29        7.97      3.64 o
  -6   7   1      368.86      332.29      8.87 o
  -5   7   1      176.20      195.53      6.07 o
  -4   7   1       27.11       29.14      2.64 o
  -3   7   1      124.67      121.67      3.74 o
  -2   7   1       59.92       57.59      2.96 o
  -1   7   1       11.26        6.95      1.75 o
   0   7   1      136.80      148.33      6.39 o
   1   7   1     1411.74     1483.46     17.16 o
   2   7   1      381.85      341.90      6.18 o
   3   7   1      505.18      513.13      7.85 o
   4   7   1      268.64      248.53      6.22 o
   5   7   1       19.03       19.10      2.87 o
   6   7   1        0.70        1.00      3.40 o
   7   7   1       83.05       89.75      5.97 o
   8   7   1        6.04        5.33      4.34 o
  -8   8   1       23.54       25.42      4.96 o
  -7   8   1       15.03        9.49      4.14 o
  -6   8   1       39.12       44.26      5.20 o
  -5   8   1       13.43        3.34      3.02 o
  -4   8   1       75.86       84.22      4.09 o
  -3   8   1       69.97       57.54      3.19 o
  -2   8   1      103.00       94.84      3.86 o
  -1   8   1      765.78      792.09     11.38 o
   0   8   1       14.75       13.38      2.53 o
   1   8   1      960.83     1029.59     13.67 o
   2   8   1       38.12       22.70      2.79 o
   3   8   1        0.80       -0.87      1.81 o
   4   8   1      182.88      165.83      8.05 o
   5   8   1     1336.52     1364.70     23.25 o
   6   8   1       12.23       10.03      4.01 o
   7   8   1        0.79       -0.87      3.63 o
   8   8   1       19.91       17.85      5.61 o
  -8   9   1       15.03        5.10      5.38 o
  -7   9   1        0.08       -2.85      4.58 o
  -6   9   1        7.42        9.99      4.30 o
  -5   9   1        4.21        2.14      4.30 o
  -4   9   1      978.25     1007.69     14.05 o
  -3   9   1        4.65        7.78      2.26 o
  -2   9   1       14.51       15.27      2.67 o
  -1   9   1        9.45        6.78      2.69 o
   0   9   1        7.18        4.66      2.67 o
   1   9   1     1180.39     1245.27     17.42 o
   2   9   1      445.43      482.44      8.38 o
   3   9   1      182.41      200.52      5.86 o
   4   9   1       51.38       39.36      3.41 o
   5   9   1      102.31      105.79      7.61 o
   6   9   1      100.57       84.69      6.58 o
   7   9   1       35.56       32.30      6.23 o
   8   9   1       14.37       26.76     10.15 o
  -7  10   1       14.09        9.89      5.59 o
  -6  10   1        6.11       -4.72      4.72 o
  -5  10   1       56.30       61.48     10.18 o
  -4  10   1      328.66      325.75      7.89 o
  -3  10   1      149.30      151.06      5.73 o
  -2  10   1      184.08      191.73      7.14 o
  -1  10   1       78.73       94.89      4.89 o
   0  10   1      661.69      670.18     13.13 o
   1  10   1      112.64      111.97      5.15 o
   2  10   1      195.73      229.89      6.09 o
   3  10   1       27.52       23.75      3.02 o
   4  10   1      164.01      171.24      6.21 o
   5  10   1       14.08        5.13      5.38 o
   6  10   1       12.82       12.16      5.59 o
   7  10   1        0.14        2.77      5.31 o
  -7  11   1        5.58        4.74      5.89 o
  -6  11   1       31.62       42.44      7.08 o
  -5  11   1        2.58       -4.87      4.87 o
  -4  11   1        0.51        2.86      4.15 o
  -3  11   1       26.60       20.04      3.32 o
  -2  11   1        1.81       -2.45      2.60 o
  -1  11   1       31.04       29.23      3.90 o
   0  11   1      612.57      624.76     13.21 o
   1  11   1      155.62      173.15      7.00 o
   2  11   1        0.35       -2.39      2.39 o
   3  11   1      262.61      261.88      7.99 o
   4  11   1       38.18       31.15      5.78 o
   5  11   1        2.87        1.99      5.12 o
   6  11   1        9.92        8.09      8.55 o
   7  11   1        5.43       -0.86      7.23 o
  -7  12   1        9.99        4.42      6.32 o
  -6  12   1        0.05        4.51      5.81 o
  -5  12   1       12.45        7.30      7.93 o
  -4  12   1      794.18      856.05     23.78 o
  -3  12   1        0.20       -4.38      4.38 o
  -2  12   1        2.54       -3.01      3.01 o
  -1  12   1      137.83      107.13      7.59 o
   0  12   1       13.15       11.04      4.22 o
   1  12   1       38.07       34.15      4.56 o
   2  12   1      138.90      126.02      5.61 o
   3  12   1       30.37       18.08      4.63 o
   4  12   1       43.74       33.80      7.29 o
   5  12   1        4.52        6.78      5.73 o
   6  12   1        8.85        5.14      7.16 o
   7  12   1        0.46       -1.30      6.25 o
  -6  13   1       20.76       22.71      7.42 o
  -5  13   1       18.64       12.49      6.84 o
  -4  13   1        4.16       10.76      6.34 o
  -3  13   1       97.11      108.39      8.57 o
  -2  13   1       96.70       75.69      9.24 o
  -1  13   1       15.51       12.40      4.62 o
   0  13   1      281.08      312.28     10.26 o
   1  13   1        3.97       -3.69      3.69 o
   2  13   1       17.95       11.94      4.57 o
   3  13   1       36.12       33.75     12.02 o
   4  13   1        6.20        4.27      6.21 o
   5  13   1       32.08       42.16      7.82 o
   6  13   1        7.45        7.08      6.58 o
  -6  14   1       11.89        9.03      7.25 o
  -5  14   1        8.27        8.03      6.66 o
  -4  14   1        0.39       -4.81     10.82 o
  -3  14   1       22.32       16.10      6.76 o
  -2  14   1       25.59       16.91      5.44 o
  -1  14   1      260.07      315.10     10.74 o
   0  14   1      440.04      482.21     14.43 o
   1  14   1      102.58       93.48      7.54 o
   2  14   1       38.86       44.77      6.26 o
   3  14   1      123.02      116.15      9.49 o
   4  14   1       63.85       50.54      9.15 o
   5  14   1       15.39       10.80      7.32 o
   6  14   1        1.13        8.10      7.13 o
  -5  15   1       16.76       12.63      7.71 o
  -4  15   1        1.30       -4.33      6.78 o
  -3  15   1        2.53       -2.02      6.59 o
  -2  15   1       11.84       11.62      5.40 o
  -1  15   1       31.91       19.42      5.66 o
   0  15   1        3.49        6.95      4.81 o
   1  15   1       67.62       46.04      6.68 o
   2  15   1        9.06        0.93      4.92 o
   3  15   1        5.24        5.57      7.95 o
   4  15   1        6.20       17.45      7.60 o
   5  15   1        1.03       -0.23      7.15 o
  -5  16   1        2.16       -3.26      9.20 o
  -4  16   1        4.80        9.28      8.22 o
  -3  16   1       17.49       14.81      8.27 o
  -2  16   1        8.28        2.31      6.58 o
  -1  16   1        0.01       -1.38      5.44 o
   0  16   1        0.43       -5.44      5.44 o
   1  16   1        2.85        7.30      5.84 o
   2  16   1       12.08        9.51      6.62 o
   3  16   1        0.00       -4.98      7.05 o
   4  16   1       19.09       31.16      9.11 o
  -4  17   1       33.22       26.00      9.20 o
  -3  17   1        0.44       -9.72      9.72 o
  -2  17   1        3.40        4.01      7.07 o
  -1  17   1        1.32       -5.24      6.61 o
   0  17   1        0.49       -0.05      6.60 o
   1  17   1       12.36       18.11      7.45 o
   2  17   1        2.42        7.50      7.12 o
   3  17   1       23.96       26.96     11.58 o
   4  17   1        2.44        7.94      8.66 o
  -3  18   1        4.00        0.33     11.59 o
  -2  18   1        9.76        1.96     17.89 o
  -1  18   1        6.33        5.84      8.56 o
   0  18   1        3.83        1.83      7.07 o
   1  18   1        1.85        8.96      8.93 o
   2  18   1        6.01        1.68      9.83 o
   0  19   1        0.57       -2.41     21.94 o
  -3   0   2      505.85      381.32     11.64 o
  -2   0   2      404.88      425.54      7.47 o
  -1   0   2    14630.81    13963.51    158.41 o
   0   0   2     7629.90     7427.40    108.87 o
   1   0   2     5090.19     4332.11     49.77 o
   2   0   2     4344.52     4298.08     45.11 o
   3   0   2      340.59      396.70      6.06 o
   4   0   2       32.88       23.61      2.14 o
   5   0   2       28.12       30.66      2.98 o
   6   0   2      178.14      178.98     10.38 o
   7   0   2       21.20       15.89      3.43 o
   8   0   2      207.00      196.39      9.13 o
   9   0   2       27.28       48.90      8.34 o
  -6   1   2       21.15       17.02      4.26 o
  -5   1   2      261.25      284.27      7.64 o
  -4   1   2       89.78       77.42      3.89 o
  -3   1   2     1518.72     1518.99     28.65 o
  -2   1   2       60.36       86.22      1.69 o
  -1   1   2    29700.23    30004.26    252.63 o
   0   1   2      902.50     1054.64      8.55 o
   1   1   2      503.76      742.88      5.97 o
   2   1   2      329.90      349.28      3.65 o
   3   1   2      192.48      230.60      3.05 o
   4   1   2      135.61      162.84      3.80 o
   5   1   2      341.25      340.13      6.03 o
   6   1   2       16.10       19.66      2.21 o
   7   1   2      119.04      135.61      4.45 o
   8   1   2        4.62        2.69      2.50 o
   9   1   2        7.64        9.43      5.36 o
  -8   2   2        0.03        1.30      5.40 o
  -7   2   2       20.11       15.53      3.80 o
  -6   2   2       83.11       72.39      3.83 o
  -5   2   2     2015.38     1949.45     31.08 o
  -4   2   2     4209.92     4149.92     48.13 o
  -3   2   2     1050.09     1217.12     11.97 o
  -2   2   2     4769.01     4934.03     48.11 o
  -1   2   2     1291.57     1593.07     13.29 o
   0   2   2      739.30      672.10      5.64 o
   1   2   2     1469.79     1494.51     11.61 o
   2   2   2     2593.24     2779.51     22.23 o
   3   2   2     1803.81     1798.79     16.68 o
   4   2   2      212.89      252.75      4.14 o
   5   2   2       35.21       40.71      2.57 o
   6   2   2      206.55      196.88      4.96 o
   7   2   2      101.24       97.18      3.85 o
   8   2   2        6.31       -0.22      2.83 o
   9   2   2        2.60        8.83      4.22 o
  -9   3   2       19.66       22.92      7.78 o
  -8   3   2        5.81        2.09      3.80 o
  -7   3   2       36.86       45.05      3.99 o
  -6   3   2      516.93      559.28     11.37 o
  -5   3   2       50.39       64.40      2.40 o
  -4   3   2     1559.13     1649.49     19.01 o
  -3   3   2      825.92      872.79     10.20 o
  -2   3   2      303.27      295.44      3.82 o
  -1   3   2      367.98      289.43      3.68 o
   0   3   2     2769.03     2920.40     21.69 o
   1   3   2    28687.58    29831.40    205.39 o
   2   3   2      121.75      153.72      2.88 o
   3   3   2        1.08        1.25      0.96 o
   4   3   2     1640.71     1636.05     16.90 o
   5   3   2      347.08      346.02      6.93 o
   6   3   2        0.44       -1.83      1.83 o
   7   3   2      105.32      106.85      4.18 o
   8   3   2        4.94        2.67      3.10 o
  -9   4   2       33.07       37.12     10.11 o
  -8   4   2       28.40       19.21      5.01 o
  -7   4   2        2.00        0.83      2.11 o
  -6   4   2      295.35      304.78      6.02 o
  -5   4   2       89.97       83.78      3.09 o
  -4   4   2      108.94      115.00      3.20 o
  -3   4   2       77.05       73.39      2.61 o
  -2   4   2     2804.12     2845.51     27.42 o
  -1   4   2      233.42      216.48      3.43 o
   0   4   2     1823.68     1844.84     15.34 o
   1   4   2    43736.70    45105.45    322.40 o
   2   4   2      793.57      836.99      9.59 o
   3   4   2       15.26       24.37      1.66 o
   4   4   2      284.60      280.23      4.94 o
   5   4   2      920.71      954.23     12.44 o
   6   4   2      259.90      233.23      5.60 o
   7   4   2       59.65       65.43      5.57 o
   8   4   2       48.61       55.26      4.48 o
  -8   5   2       14.96        9.13      3.86 o
  -7   5   2       40.22       44.04      3.23 o
  -6   5   2       70.13       68.40      3.47 o
  -5   5   2        0.42       -1.57      1.96 o
  -4   5   2      194.16      209.74      5.10 o
  -3   5   2      723.05      767.92      9.58 o
  -2   5   2      612.08      686.68      8.42 o
  -1   5   2     3656.01     3495.59     33.68 o
   0   5   2     3366.24     3397.33     26.85 o
   1   5   2       77.85       81.96      2.60 o
   2   5   2     2638.17     2774.73     24.64 o
   3   5   2      355.95      418.71      6.69 o
   4   5   2       71.82       64.21      2.71 o
   5   5   2       33.52       34.34      2.51 o
   6   5   2      432.67      423.69      8.04 o
   7   5   2       72.54       78.75      4.61 o
   8   5   2        4.08        5.50      4.28 o
  -8   6   2       41.61       48.05      4.41 o
  -7   6   2       41.17       35.98      3.48 o
  -6   6   2       55.47       46.44      3.53 o
  -5   6   2      416.90      486.90      8.26 o
  -4   6   2      641.57      677.82      9.71 o
  -3   6   2      487.16      458.40      7.74 o
  -2   6   2      925.30      934.75     11.06 o
  -1   6   2      789.00      855.64     10.39 o
   0   6   2        1.68        0.07      1.23 o
   1   6   2      992.44     1062.42     13.17 o
   2   6   2       10.75       19.63      2.16 o
   3   6   2     1308.18     1364.11     14.93 o
   4   6   2     1297.90     1267.38     15.01 o
   5   6   2       26.55       34.77      3.15 o
   6   6   2      188.90      148.06      6.31 o
   7   6   2       52.97       54.38      5.20 o
   8   6   2       36.58       46.10      4.97 o
  -8   7   2        8.45       10.86      3.94 o
  -7   7   2       82.50       75.94      5.44 o
  -6   7   2      425.60      396.83      9.65 o
  -5   7   2       22.10        8.94      2.35 o
  -4   7   2       18.83       15.80      2.20 o
  -3   7   2      383.47      416.22      6.91 o
  -2   7   2       84.51       80.91      3.39 o
  -1   7   2      334.21      345.42      6.20 o
   0   7   2      271.16      281.69      5.96 o
   1   7   2      664.10      741.08      9.45 o
   2   7   2     2856.00     2681.63     26.39 o
   3   7   2       83.01       87.36      3.43 o
   4   7   2      504.86      501.70      9.12 o
   5   7   2      290.62      252.70      6.77 o
   6   7   2        0.26       -0.86      3.45 o
   7   7   2        0.13       -2.14      3.71 o
   8   7   2        0.01       -2.19      4.13 o
  -8   8   2        7.67        6.39      4.27 o
  -7   8   2        1.63        1.35      3.68 o
  -6   8   2      225.28      222.99      9.06 o
  -5   8   2      105.94       83.05      5.58 o
  -4   8   2      222.20      237.96      6.58 o
  -3   8   2     1099.26     1197.48     14.34 o
  -2   8   2        0.50        2.69      2.41 o
  -1   8   2        6.19        3.58      2.01 o
   0   8   2      133.80      106.98      4.76 o
   1   8   2     2375.50     2510.27     27.07 o
   2   8   2     1328.09     1362.39     22.61 o
   3   8   2       58.94       60.04      3.23 o
   4   8   2        2.45       -0.27      2.15 o
   5   8   2       68.86       60.61      5.03 o
   6   8   2        4.47       10.54      4.16 o
   7   8   2       67.83       74.67      6.32 o
   8   8   2       24.90       27.96      5.83 o
  -8   9   2       12.56       13.46      6.43 o
  -7   9   2       11.14        6.09      4.44 o
  -6   9   2       15.61       15.65      4.63 o
  -5   9   2        6.98        9.54      4.39 o
  -4   9   2      260.08      267.34      6.78 o
  -3   9   2       17.91       19.48      2.66 o
  -2   9   2      439.14      457.90     11.86 o
  -1   9   2     1649.84     1628.87     21.08 o
   0   9   2      169.57      166.33      9.81 o
   1   9   2     1570.17     1625.54     21.24 o
   2   9   2      166.50      169.96      5.84 o
   3   9   2      127.17      136.57      4.71 o
   4   9   2      221.16      221.49      6.35 o
   5   9   2       11.88        8.27      4.22 o
   6   9   2        0.06       -5.65      5.65 o
   7   9   2       40.42       41.18      6.59 o
  -7  10   2       25.93       22.85      6.31 o
  -6  10   2        0.00       -3.22      4.72 o
  -5  10   2      162.52      156.17      8.59 o
  -4  10   2      628.76      633.27     11.75 o
  -3  10   2       23.19        7.33      2.58 o
  -2  10   2       17.74        5.59      2.44 o
  -1  10   2        0.29       -2.41      2.41 o
   0  10   2      644.50      627.28     12.67 o
   1  10   2      647.71      658.22     12.09 o
   2  10   2       10.99        3.19      2.48 o
   3  10   2      730.79      758.05     13.15 o
   4  10   2        3.19       -2.98      2.98 o
   5  10   2        4.60       -3.97      3.97 o
   6  10   2       22.10       15.90     10.59 o
   7  10   2       14.22       11.60      5.82 o
  -7  11   2        0.04       -5.13      5.13 o
  -6  11   2       13.12       15.33      6.07 o
  -5  11   2       42.31       43.85      7.15 o
  -4  11   2      206.29      191.29      8.36 o
  -3  11   2       33.37       21.54      3.30 o
  -2  11   2       44.83       35.91      3.82 o
  -1  11   2       12.41        7.38      3.30 o
   0  11   2       24.22       18.18      3.79 o
   1  11   2      533.24      514.32     11.82 o
   2  11   2      220.81      242.25      8.60 o
   3  11   2        0.77       -2.92      2.92 o
   4  11   2       70.98       67.85      7.10 o
   5  11   2      181.35      198.83     11.31 o
   6  11   2        1.27        4.18      5.52 o
   7  11   2        0.15        0.35      5.71 o
  -7  12   2       10.26        9.22      6.41 o
  -6  12   2       14.40        9.55      6.38 o
  -5  12   2        1.66       -4.10      6.59 o
  -4  12   2      156.91      129.15     13.45 o
  -3  12   2      188.87      209.27      8.86 o
  -2  12   2       85.44       89.33      5.39 o
  -1  12   2        0.28        0.09      3.44 o
   0  12   2      225.92      232.42      8.48 o
   1  12   2        8.20        6.05      3.59 o
   2  12   2        0.78       -3.24      3.41 o
   3  12   2      120.02      106.06      6.97 o
   4  12   2       64.51       69.77      8.34 o
   5  12   2        0.29        0.75      5.55 o
   6  12   2        0.63       -5.65      5.65 o
   7  12   2        2.42       -0.46      7.76 o
  -6  13   2        0.02       -3.13      6.16 o
  -5  13   2        6.73        7.14      6.35 o
  -4  13   2       33.45       30.64      7.33 o
  -3  13   2       62.79       73.31      7.71 o
  -2  13   2       51.56       49.36      5.96 o
  -1  13   2      678.82      742.85     15.73 o
   0  13   2      229.06      241.65      9.21 o
   1  13   2       12.23        0.55      3.88 o
   2  13   2       54.49       54.43      5.99 o
   3  13   2       25.46       24.44      5.92 o
   4  13   2        0.27        6.92      6.32 o
   5  13   2        0.70       -5.78      5.78 o
   6  13   2        4.98        3.32      6.85 o
  -6  14   2        1.82       -2.78      6.69 o
  -5  14   2        3.34        6.82      6.72 o
  -4  14   2        3.24       -6.28      6.28 o
  -3  14   2       49.86       56.42      7.56 o
  -2  14   2       57.90       51.25     10.30 o
  -1  14   2        9.87        7.35      4.87 o
   0  14   2      137.12      125.30      7.76 o
   1  14   2       32.95       28.44      6.20 o
   2  14   2       11.09       13.58      4.97 o
   3  14   2      185.35      199.82     11.30 o
   4  14   2      116.74      120.74     13.20 o
   5  14   2        9.57        6.82      6.69 o
   6  14   2        2.40        8.49      7.63 o
  -5  15   2        0.18       -7.47      7.47 o
  -4  15   2       17.99       13.48     11.32 o
  -3  15   2        5.24       -1.73      6.92 o
  -2  15   2        4.74        2.71      5.78 o
  -1  15   2       12.69       14.49      5.57 o
   0  15   2        1.03        0.92      4.63 o
   1  15   2      211.97      205.35     10.35 o
   2  15   2       15.65       16.29      5.52 o
   3  15   2       25.81        7.70      7.31 o
   4  15   2       15.86       22.32      8.20 o
   5  15   2       75.94      104.99     11.73 o
  -5  16   2        0.79       -2.42      9.43 o
  -4  16   2        1.88      -10.35     10.35 o
  -3  16   2        8.05        4.15     11.15 o
  -2  16   2       91.34       99.96     10.08 o
  -1  16   2        8.53        5.42      6.77 o
   0  16   2        0.68        2.28      6.30 o
   1  16   2        6.93        4.44      5.58 o
   2  16   2       42.83       32.68      7.55 o
   3  16   2        1.88       -2.98      7.07 o
   4  16   2        1.14        1.57      7.42 o
  -4  17   2        8.11       10.51      8.67 o
  -3  17   2        4.20       -2.72      7.82 o
  -2  17   2        1.24        7.19      7.33 o
  -1  17   2       61.64       72.29      9.66 o
   0  17   2       65.93       83.46     12.95 o
   1  17   2        5.97        1.21      6.49 o
   2  17   2        1.92        5.69      6.91 o
   3  17   2        2.37       -8.65      8.65 o
   4  17   2        1.01       -6.85     13.83 o
  -3  18   2       16.69       11.17     12.70 o
  -2  18   2        1.66        0.00     10.13 o
  -1  18   2       10.19       18.66     10.71 o
   0  18   2        1.36       -0.66      6.83 o
   1  18   2        8.93       15.11      9.16 o
   2  18   2        0.07       -2.00      9.90 o
  -6   1   3       59.80       65.94      3.23 o
  -5   1   3     1421.06     1526.53     37.80 o
  -4   1   3      120.71      123.98      4.17 o
  -3   1   3     4739.85     5057.42     58.00 o
  -2   1   3     3603.06     3687.14     30.12 o
  -1   1   3       40.48       31.96      1.52 o
   0   1   3        5.61        7.94      0.98 o
   1   1   3     2376.00     2833.21     21.01 o
   2   1   3       40.63       54.02      1.72 o
   3   1   3     1848.15     1792.51     17.90 o
   4   1   3      984.40      953.44     11.47 o
   5   1   3       80.31       74.50      3.13 o
   6   1   3       31.87       32.42      2.76 o
   7   1   3       48.39       60.03      3.57 o
   8   1   3       56.46       57.35      6.25 o
  -8   2   3      101.07       82.95      8.38 o
  -7   2   3       35.94       26.88      3.72 o
  -6   2   3        3.69       -0.75      2.89 o
  -5   2   3        2.42       -0.86      1.69 o
  -4   2   3      477.67      496.48      6.94 o
  -3   2   3       11.32       14.11      1.51 o
  -2   2   3     2038.75     1872.83     17.00 o
  -1   2   3     2523.03     2596.69     20.06 o
   0   2   3      168.95      218.58      2.77 o
   1   2   3     1813.95     1884.70     14.59 o
   2   2   3      650.49      622.64      6.80 o
   3   2   3        7.97        9.12      1.22 o
   4   2   3      263.22      282.49      4.65 o
   5   2   3      236.52      239.88      5.60 o
   6   2   3        0.37        1.26      2.06 o
   7   2   3      212.57      224.80      5.69 o
   8   2   3        3.85        0.69      3.27 o
  -9   3   3       12.68        7.31      6.85 o
  -8   3   3       27.25       17.68      7.73 o
  -7   3   3       85.77       84.57      4.87 o
  -6   3   3        2.82       -1.17      1.65 o
  -5   3   3       56.32       55.14      3.77 o
  -4   3   3      304.33      343.40      5.19 o
  -3   3   3      149.38      169.24      3.62 o
  -2   3   3        9.03       21.22      1.52 o
  -1   3   3      652.52      722.69      6.94 o
   0   3   3    12222.36    12513.34     84.19 o
   1   3   3     9996.65    10794.54     78.81 o
   2   3   3      172.34      125.91      2.72 o
   3   3   3        1.51        3.41      1.28 o
   4   3   3     1043.37     1096.55     11.68 o
   5   3   3      607.62      557.97      8.68 o
   6   3   3      121.84      122.44      4.51 o
   7   3   3        2.77        0.86      2.68 o
   8   3   3        4.96        2.88      3.49 o
  -9   4   3        0.78       -3.47      8.29 o
  -8   4   3        2.75       -4.05      4.05 o
  -7   4   3       32.92       30.75      2.70 o
  -6   4   3        7.09        4.79      2.14 o
  -5   4   3        0.17       -0.13      1.63 o
  -4   4   3       20.70       24.67      1.89 o
  -3   4   3      809.38      811.28     10.16 o
  -2   4   3       48.62       46.47      2.13 o
  -1   4   3      222.17      208.19      3.69 o
   0   4   3     1128.46      936.98      8.63 o
   1   4   3      766.02      808.89     10.23 o
   2   4   3     1212.29     1406.99     13.08 o
   3   4   3      315.30      344.94      5.83 o
   4   4   3       16.81       22.17      1.95 o
   5   4   3       59.28       46.50      2.65 o
   6   4   3      220.01      235.96      6.25 o
   7   4   3        0.26       -1.74      3.17 o
   8   4   3        0.35        0.56      3.48 o
  -8   5   3       27.90       37.30      4.70 o
  -7   5   3       33.60       38.76      3.13 o
  -6   5   3        0.25        8.57      2.38 o
  -5   5   3       68.97       51.26      3.09 o
  -4   5   3      543.64      565.92      9.11 o
  -3   5   3       89.27       73.29      3.45 o
  -2   5   3     2119.85     2130.50     24.40 o
  -1   5   3     3939.06     3746.72     35.10 o
   0   5   3       77.11       71.26      2.19 o
   1   5   3     5986.23     5747.14     47.99 o
   2   5   3     4176.79     4189.57     34.25 o
   3   5   3      888.23      976.51     11.41 o
   4   5   3       92.41       75.96      2.94 o
   5   5   3       17.78       11.31      2.14 o
   6   5   3      498.55      516.15      9.28 o
   7   5   3       38.24       41.81      4.87 o
   8   5   3       30.44       34.31      4.68 o
  -8   6   3        1.74       -1.26      3.33 o
  -7   6   3        0.01       -1.31      2.65 o
  -6   6   3      203.40      200.65      6.06 o
  -5   6   3      354.13      304.23      6.44 o
  -4   6   3        3.15        2.42      1.65 o
  -3   6   3      485.15      540.07     10.22 o
  -2   6   3        0.69        2.75      1.54 o
  -1   6   3     2970.08     2943.83     28.18 o
   0   6   3      752.41      682.40      8.57 o
   1   6   3     2386.42     2483.18     23.06 o
   2   6   3      548.91      571.45      8.19 o
   3   6   3       12.43       17.76      2.02 o
   4   6   3      161.08      150.26      4.52 o
   5   6   3      107.42      100.07      4.55 o
   6   6   3       46.27       39.71      3.96 o
   7   6   3        0.01        1.13      3.77 o
   8   6   3        1.27       -4.63      4.63 o
  -8   7   3       31.42       23.78      4.26 o
  -7   7   3        0.49        2.86      3.68 o
  -6   7   3        0.53       -3.01      3.01 o
  -5   7   3      170.69      197.04      8.09 o
  -4   7   3       73.19       59.34      3.02 o
  -3   7   3      668.53      647.84      9.16 o
  -2   7   3      692.84      805.01     11.13 o
  -1   7   3       40.48       46.57      2.70 o
   0   7   3      552.07      564.67      8.92 o
   1   7   3       40.46       47.15      2.87 o
   2   7   3      809.78      787.76     10.59 o
   3   7   3       89.37       77.74      3.55 o
   4   7   3      460.16      470.26      9.02 o
   5   7   3        3.58       -2.58      2.79 o
   6   7   3      100.44      111.70      9.38 o
   7   7   3       30.85       24.23      7.00 o
   8   7   3        3.09       -4.42      5.85 o
  -8   8   3        0.49       -3.89      3.89 o
  -7   8   3        0.01       -3.65      3.72 o
  -6   8   3       39.25       21.53      4.59 o
  -5   8   3       20.11       19.50      3.52 o
  -4   8   3       34.52       28.59      3.96 o
  -3   8   3      327.77      301.00      6.31 o
  -2   8   3        2.40       -1.67      1.67 o
  -1   8   3      210.94      251.45      6.11 o
   0   8   3      104.92      123.04      5.12 o
   1   8   3      149.60      185.41      5.35 o
   2   8   3      685.20      679.61     10.07 o
   3   8   3       21.10       18.77      2.50 o
   4   8   3        0.17       -2.29      2.29 o
   5   8   3       78.99       75.74      6.13 o
   6   8   3       24.73       21.66      5.90 o
   7   8   3       45.48       30.46      6.04 o
   8   8   3       17.29       14.10      8.10 o
  -8   9   3       16.95        3.67      5.46 o
  -7   9   3        0.34        1.29      4.86 o
  -6   9   3       18.24       21.11      4.78 o
  -5   9   3      146.99      157.05      8.00 o
  -4   9   3       13.14        2.80      2.50 o
  -3   9   3      932.26      980.28     13.05 o
  -2   9   3      557.55      566.76     10.77 o
  -1   9   3        0.68       -2.17      2.17 o
   0   9   3      447.15      472.83     10.43 o
   1   9   3       27.66       23.10      3.00 o
   2   9   3       52.46       55.28      3.45 o
   3   9   3        5.13        4.95      2.33 o
   4   9   3      199.44      193.52      6.04 o
   5   9   3        2.41        2.25      4.04 o
   6   9   3        3.73        6.24      5.19 o
   7   9   3        4.21        9.22      5.81 o
  -7  10   3        0.03       -5.08      5.08 o
  -6  10   3        0.54       -2.63      4.80 o
  -5  10   3      440.73      465.13     13.97 o
  -4  10   3      346.73      363.77      8.87 o
  -3  10   3        2.51        0.22      2.33 o
  -2  10   3       16.20       19.76      2.92 o
  -1  10   3      314.39      377.62      8.90 o
   0  10   3      105.65      115.31      5.85 o
   1  10   3      449.56      431.31      8.94 o
   2  10   3      140.76      150.94      5.43 o
   3  10   3      560.62      555.57     11.12 o
   4  10   3        1.01        1.92      3.69 o
   5  10   3       18.68       18.86      5.89 o
   6  10   3        2.35        9.55      5.37 o
   7  10   3        1.09        0.15      5.76 o
  -7  11   3       27.87       31.91      7.17 o
  -6  11   3        0.67        2.86      5.51 o
  -5  11   3       43.67       38.10      7.40 o
  -4  11   3       52.15       63.30      7.68 o
  -3  11   3      114.42      126.49      6.26 o
  -2  11   3        3.63        1.25      2.74 o
  -1  11   3       54.63       63.95      5.01 o
   0  11   3       48.64       60.28      4.96 o
   1  11   3       90.74       88.45      6.06 o
   2  11   3        0.05       -2.67      2.67 o
   3  11   3      132.85      173.67      7.36 o
   4  11   3      283.42      285.91     11.44 o
   5  11   3       79.40       63.72      8.21 o
   6  11   3        2.32        3.65      5.67 o
   7  11   3        1.60        6.21      5.89 o
  -7  12   3       25.21       22.52      7.15 o
  -6  12   3       26.60       30.36      7.32 o
  -5  12   3      234.86      244.30     12.89 o
  -4  12   3       16.80        1.88      5.75 o
  -3  12   3      102.46       87.70      8.42 o
  -2  12   3       38.78       26.39      4.44 o
  -1  12   3        2.90       -3.30      3.30 o
   0  12   3      159.37      163.57      7.40 o
   1  12   3      394.31      440.59     11.80 o
   2  12   3      176.73      190.61      8.33 o
   3  12   3       44.55       43.67      5.57 o
   4  12   3       37.67       43.64      7.61 o
   5  12   3        0.89        2.93      5.95 o
   6  12   3       56.45       92.33      9.90 o
  -6  13   3       13.36       15.13      7.14 o
  -5  13   3        6.54       -3.12      6.04 o
  -4  13   3        0.01       -2.35      5.75 o
  -3  13   3       99.59       93.44      8.28 o
  -2  13   3        0.43       -3.94      3.94 o
  -1  13   3       37.64       34.28      5.12 o
   0  13   3      255.51      251.01      9.33 o
   1  13   3        3.61       -1.47      3.91 o
   2  13   3      141.57      161.48     10.33 o
   3  13   3       78.39       73.81      7.90 o
   4  13   3        0.15        2.91      6.00 o
   5  13   3        3.24       -0.29      6.34 o
   6  13   3       24.66       39.45      8.66 o
  -6  14   3        0.05       -1.06      7.00 o
  -5  14   3        5.24       -1.11     10.08 o
  -4  14   3        0.89       -4.81      6.35 o
  -3  14   3       36.25       24.98      7.74 o
  -2  14   3       37.04       25.37      5.70 o
  -1  14   3        0.02       -4.37      4.37 o
   0  14   3       20.27       14.30      5.24 o
   1  14   3       10.73       -1.07      4.62 o
   2  14   3        6.25       -3.23      4.14 o
   3  14   3        1.15       -0.64      7.30 o
   4  14   3        1.78       -6.76      6.76 o
   5  14   3        4.71        2.09      6.80 o
  -5  15   3        0.05       -6.54      6.54 o
  -4  15   3        5.67       -3.61      7.42 o
  -3  15   3        0.38        4.41      7.17 o
  -2  15   3        0.81        0.26      6.10 o
  -1  15   3        6.72       -0.15      4.96 o
   0  15   3       33.48       44.47      6.22 o
   1  15   3        0.87       -0.90      5.02 o
   2  15   3        2.29       -5.96      5.96 o
   3  15   3        3.38        1.97      7.15 o
   4  15   3        5.91       -1.46      6.85 o
   5  15   3       18.33       20.90      8.63 o
  -4  16   3        0.63       -3.09      7.17 o
  -3  16   3       27.56       34.60      9.54 o
  -2  16   3        1.39        0.57      7.35 o
  -1  16   3      113.65      120.58      9.38 o
   0  16   3      117.85       94.40      9.44 o
   1  16   3       16.64       16.84      6.22 o
   2  16   3        3.04       -5.98      5.98 o
   3  16   3        6.46       -2.48      7.30 o
   4  16   3        0.79        2.92      7.52 o
  -4  17   3        0.02       -1.77      7.72 o
  -3  17   3        3.67        0.65      8.03 o
  -2  17   3       46.21       52.22      9.15 o
  -1  17   3        1.56        3.57      8.07 o
   0  17   3        0.05       -3.62      6.33 o
   1  17   3       21.90       21.93      7.53 o
   2  17   3        3.80       -1.99      6.58 o
   3  17   3        1.12       -5.74      7.98 o
  -2  18   3        0.27       -3.80     10.41 o
  -1  18   3       66.06       90.74     12.27 o
   0  18   3       11.63        0.50      7.41 o
   1  18   3        3.56       -6.58      7.89 o
   2  18   3       13.40        6.88     10.60 o
  -6   0   4        5.78        4.26      2.87 o
  -5   0   4       65.17       41.56      2.63 o
  -4   0   4        0.41        3.62      1.71 o
  -3   0   4     4412.39     4335.41     66.13 o
  -2   0   4      164.62      103.60      3.87 o
  -1   0   4        1.04        2.41      1.18 o
   0   0   4     2039.22     1978.02     22.46 o
   1   0   4    14344.38    14811.90    165.96 o
   2   0   4      800.75      743.01     11.27 o
   3   0   4     1887.21     2033.16     33.39 o
   4   0   4        0.48       -1.69      1.69 o
   5   0   4      109.94      115.25      5.75 o
   6   0   4      856.41      912.24     19.16 o
   7   0   4      677.39      689.75     20.15 o
   8   0   4       63.20       73.38      7.51 o
  -7   1   4        5.30        9.54      2.11 o
  -6   1   4        0.01       -2.07      2.07 o
  -5   1   4      400.60      371.88      7.70 o
  -4   1   4      162.14      157.33      3.24 o
  -3   1   4     3468.74     3637.88     35.91 o
  -2   1   4     1425.00     1643.58     16.15 o
  -1   1   4     3771.38     4004.55     30.23 o
   0   1   4     3821.27     4381.84     31.77 o
   1   1   4       89.61      128.01      2.79 o
   2   1   4     2917.97     2934.27     25.21 o
   3   1   4      440.91      368.92      6.59 o
   4   1   4      117.96      106.07      3.13 o
   5   1   4       71.96       67.52      3.31 o
   6   1   4        0.08       -2.19      2.19 o
   7   1   4      163.32      134.05      6.40 o
   8   1   4        0.42        2.54      3.57 o
  -9   2   4        9.23       11.18      4.98 o
  -8   2   4       38.34       40.15      3.14 o
  -7   2   4      426.03      429.56     10.28 o
  -6   2   4      506.92      517.14      8.33 o
  -5   2   4       13.01        9.08      1.61 o
  -4   2   4     1943.19     2009.20     27.20 o
  -3   2   4     1696.29     1754.33     18.44 o
  -2   2   4     2126.89     2097.49     23.64 o
  -1   2   4        8.35       23.87      1.47 o
   0   2   4    28209.31    29507.28    203.16 o
   1   2   4    13482.49    13458.37    102.10 o
   2   2   4      291.52      311.52      5.31 o
   3   2   4     2505.48     2632.35     29.95 o
   4   2   4     2554.22     2489.38     24.84 o
   5   2   4      261.12      271.62      6.38 o
   6   2   4       22.08       16.81      2.86 o
   7   2   4      108.67      108.91      5.30 o
   8   2   4        1.21        1.58      3.56 o
  -9   3   4        0.44        4.93      3.14 o
  -8   3   4        0.19       11.87      4.18 o
  -7   3   4        0.16        1.84      2.41 o
  -6   3   4      115.40       72.05      2.91 o
  -5   3   4       98.05       90.69      3.19 o
  -4   3   4      343.26      426.17      6.35 o
  -3   3   4        0.22        1.18      1.15 o
  -2   3   4       84.93      106.94      2.93 o
  -1   3   4      302.84      369.98      4.76 o
   0   3   4     5982.92     5866.98     40.78 o
   1   3   4     1405.88     1558.79     14.06 o
   2   3   4     1624.51     1781.65     15.87 o
   3   3   4     1696.19     1600.25     17.26 o
   4   3   4       26.36       25.28      2.08 o
   5   3   4      494.87      511.06     11.46 o
   6   3   4      168.38      134.27      5.05 o
   7   3   4        8.34       11.84      3.74 o
   8   3   4       17.01       10.20      5.10 o
  -8   4   4       50.32       51.88      9.78 o
  -7   4   4       35.32       41.73      3.77 o
  -6   4   4      155.80      143.30      4.40 o
  -5   4   4      111.43      101.98      3.64 o
  -4   4   4        6.41        2.02      1.58 o
  -3   4   4       12.57       22.80      1.76 o
  -2   4   4     8627.49     8676.38     78.62 o
  -1   4   4     1174.64     1115.49     12.08 o
   0   4   4      104.52      106.39      2.52 o
   1   4   4        4.44       19.30      1.69 o
   2   4   4      412.21      504.88      6.48 o
   3   4   4        9.84        9.69      1.66 o
   4   4   4        1.64       -0.76      1.47 o
   5   4   4      116.77       93.13      3.84 o
   6   4   4      369.91      392.88      8.77 o
   7   4   4       14.27       23.27      4.34 o
   8   4   4       11.58        6.76      4.06 o
  -8   5   4        2.31        4.83      2.53 o
  -7   5   4       26.64       21.10      2.92 o
  -6   5   4       30.86       31.44      3.34 o
  -5   5   4       82.98       82.68      3.73 o
  -4   5   4        5.37        8.51      2.20 o
  -3   5   4       10.50       27.94      2.28 o
  -2   5   4        6.62        6.68      1.72 o
  -1   5   4       14.29       10.26      1.56 o
   0   5   4     2880.16     2778.99     21.97 o
   1   5   4     1266.36     1426.72     14.54 o
   2   5   4     2185.92     2374.92     22.03 o
   3   5   4       34.20       39.05      2.40 o
   4   5   4      228.30      207.49      5.10 o
   5   5   4       78.63       74.21      3.72 o
   6   5   4        0.18       -2.59      2.59 o
   7   5   4        1.59       -3.20      3.50 o
   8   5   4       19.05       21.98      4.60 o
  -8   6   4       16.22       15.71      3.73 o
  -7   6   4        2.43        0.43      2.72 o
  -6   6   4       80.54       74.13      4.10 o
  -5   6   4      418.08      352.07      7.07 o
  -4   6   4      161.57      123.45      3.86 o
  -3   6   4     1025.84     1044.15     13.92 o
  -2   6   4        3.96        6.28      1.73 o
  -1   6   4     2051.48     2031.62     20.73 o
   0   6   4      199.46      196.35      4.35 o
   1   6   4     5723.34     5842.31     49.53 o
   2   6   4      785.47      840.44     10.32 o
   3   6   4      210.81      167.53      4.26 o
   4   6   4      834.35      851.54     11.87 o
   5   6   4      205.78      206.70      5.69 o
   6   6   4       17.45       15.91      3.60 o
   7   6   4       15.61        9.15      4.15 o
   8   6   4        7.44        1.31      7.10 o
  -8   7   4       17.58       15.25      4.22 o
  -7   7   4      124.42      126.19      9.96 o
  -6   7   4        0.15       -3.09      3.09 o
  -5   7   4      661.86      738.46     12.46 o
  -4   7   4       44.59       35.11      3.00 o
  -3   7   4     1943.77     1889.88     19.88 o
  -2   7   4        5.54        2.30      2.16 o
  -1   7   4      300.83      286.28      6.23 o
   0   7   4      133.71      126.08      4.18 o
   1   7   4      349.54      346.95      6.70 o
   2   7   4     5337.22     5387.44     49.02 o
   3   7   4       34.29       24.90      2.54 o
   4   7   4      264.39      284.02      6.67 o
   5   7   4        1.65        2.18      2.62 o
   6   7   4        2.25        2.64      3.70 o
   7   7   4        4.24        4.53      4.45 o
   8   7   4        0.90       -2.38      6.31 o
  -8   8   4       31.05       40.72      5.37 o
  -7   8   4        0.53        8.57      4.06 o
  -6   8   4        4.85        0.53      3.88 o
  -5   8   4      243.96      255.82      8.40 o
  -4   8   4      230.04      228.27      6.35 o
  -3   8   4      155.29      167.66      5.23 o
  -2   8   4     1226.85     1240.67     17.76 o
  -1   8   4     2382.86     2269.80     25.16 o
   0   8   4      178.98      193.39      6.08 o
   1   8   4      373.69      380.85      7.78 o
   2   8   4      262.58      258.54      6.23 o
   3   8   4      331.94      297.79      6.61 o
   4   8   4      317.35      347.58      7.74 o
   5   8   4       62.04       72.78      6.22 o
   6   8   4      167.91      194.77      9.15 o
   7   8   4       55.19       51.17      7.05 o
  -8   9   4        4.56       -1.58      5.05 o
  -7   9   4        1.38       -1.40      6.17 o
  -6   9   4       24.02       16.55      4.80 o
  -5   9   4       53.28       43.20      5.58 o
  -4   9   4      105.18      122.36      4.80 o
  -3   9   4      203.33      193.63      6.79 o
  -2   9   4      519.04      532.24     10.67 o
  -1   9   4      174.78      164.52      5.79 o
   0   9   4     2082.98     2092.97     25.84 o
   1   9   4     1424.82     1476.27     19.25 o
   2   9   4      809.48      887.06     12.47 o
   3   9   4      196.50      229.65      7.10 o
   4   9   4       29.00       35.18      3.83 o
   5   9   4       37.76       41.05      6.00 o
   6   9   4        3.61       -1.88      5.17 o
   7   9   4       14.97       15.37      5.88 o
  -7  10   4      125.11      165.71     10.23 o
  -6  10   4       40.29       28.58      7.62 o
  -5  10   4      152.17      169.89      8.90 o
  -4  10   4      157.07      170.22      7.83 o
  -3  10   4       24.90       28.25      3.14 o
  -2  10   4        0.18        1.23      2.54 o
  -1  10   4        5.13       -3.42      3.42 o
   0  10   4      167.02      153.55      5.97 o
   1  10   4       15.40        7.82      3.01 o
   2  10   4        9.40       10.40      2.81 o
   3  10   4      347.81      303.33      9.12 o
   4  10   4      280.66      298.89     10.38 o
   5  10   4       77.64       89.81      8.48 o
   6  10   4        8.02        3.13      6.58 o
   7  10   4        5.85       10.17      7.15 o
  -7  11   4       25.21       23.79      6.92 o
  -6  11   4       82.84       96.33      9.80 o
  -5  11   4      209.60      207.52     11.67 o
  -4  11   4       18.86        8.71      4.74 o
  -3  11   4        1.35       -1.23      2.71 o
  -2  11   4        1.48        2.03      2.92 o
  -1  11   4       23.23       20.74      3.88 o
   0  11   4        0.00       -0.80      2.85 o
   1  11   4       10.45        6.90      3.10 o
   2  11   4       35.61       27.16      3.75 o
   3  11   4      230.19      240.77      9.40 o
   4  11   4        9.62        5.38      5.49 o
   5  11   4       14.43       15.38      6.47 o
   6  11   4       42.67       54.13      8.14 o
   7  11   4        0.08        2.27      6.10 o
  -7  12   4        3.59       -2.46      6.10 o
  -6  12   4        3.53        1.92      8.69 o
  -5  12   4        1.75        2.04      6.22 o
  -4  12   4        3.36        4.07      5.98 o
  -3  12   4       27.52       27.47      4.89 o
  -2  12   4      130.91      154.77      7.20 o
  -1  12   4      356.74      369.31     10.74 o
   0  12   4       24.83        7.50      3.70 o
   1  12   4       41.60       40.35      5.18 o
   2  12   4        1.89       -2.67      3.70 o
   3  12   4       83.69       78.46      6.78 o
   4  12   4       38.21       30.40      7.29 o
   5  12   4       62.64       52.89      8.41 o
   6  12   4      132.36      151.00     11.75 o
  -6  13   4        1.03        0.03      6.36 o
  -5  13   4        4.44       10.86      6.45 o
  -4  13   4       27.15       26.03      7.48 o
  -3  13   4      241.87      262.35     11.91 o
  -2  13   4       26.78       15.40      5.00 o
  -1  13   4       20.00       18.73      4.74 o
   0  13   4       68.76       71.68      5.62 o
   1  13   4      154.15      149.70      7.79 o
   2  13   4       12.29        3.94      6.94 o
   3  13   4       18.00       28.75      6.22 o
   4  13   4       32.81       18.77      7.03 o
   5  13   4        0.48        4.42      6.52 o
   6  13   4       13.85       19.52      7.72 o
  -6  14   4       10.87        6.13      8.39 o
  -5  14   4        9.67        6.34      7.38 o
  -4  14   4       38.88       50.06      9.01 o
  -3  14   4        5.69       -0.39      7.28 o
  -2  14   4       10.19        6.99      7.74 o
  -1  14   4        4.81        3.37      4.90 o
   0  14   4      236.50      231.48     12.92 o
   1  14   4       82.63       92.27      8.51 o
   2  14   4        5.20        7.91      4.89 o
   3  14   4       42.52       28.93      6.89 o
   4  14   4       39.23       53.44      9.09 o
   5  14   4       39.63       46.38      9.37 o
  -5  15   4       45.92       37.64      9.22 o
  -4  15   4       57.92       75.09     10.40 o
  -3  15   4       80.57       75.92     12.35 o
  -2  15   4       57.73       62.93      8.76 o
  -1  15   4       17.13       12.88      6.01 o
   0  15   4       28.34       34.68      7.88 o
   1  15   4       12.25        4.82      5.34 o
   2  15   4      117.70      123.83     10.04 o
   3  15   4       15.77       17.91     13.29 o
   4  15   4        0.41        7.42      7.67 o
   5  15   4        3.99        2.33      7.72 o
  -4  16   4        0.30       -7.02      7.02 o
  -3  16   4       52.56       53.78     10.43 o
  -2  16   4      197.28      222.17     13.24 o
  -1  16   4       48.69       47.80      7.32 o
   0  16   4        2.56        7.62      6.32 o
   1  16   4      133.20      160.51     11.15 o
   2  16   4        1.36        5.03      6.35 o
   3  16   4        0.01       -6.78      7.22 o
   4  16   4        0.30       -4.36      7.45 o
  -3  17   4        3.12       -8.57      8.57 o
  -2  17   4        1.81       -3.06      6.97 o
  -1  17   4        7.98       10.67      7.95 o
   0  17   4        3.64        5.46      9.92 o
   1  17   4        0.80        2.81      7.49 o
   2  17   4       14.85        8.07      8.08 o
   3  17   4        0.29       -3.19      7.80 o
  -2  18   4        0.03        3.89     16.14 o
  -1  18   4        2.47       -4.08      8.62 o
   0  18   4        8.21        6.51      7.50 o
   1  18   4        0.50        9.78     11.28 o
   2  18   4        0.04       21.08     11.75 o
  -8   1   5       43.98       38.45      4.40 o
  -7   1   5      276.12      232.58      5.39 o
  -6   1   5      779.93      764.14     10.28 o
  -5   1   5       82.07       91.69      3.33 o
  -4   1   5       18.94       20.17      1.93 o
  -3   1   5       13.79        7.89      1.27 o
  -2   1   5       67.72       50.87      2.29 o
  -1   1   5     4065.53     4133.61     30.30 o
   0   1   5     9479.37     9761.14     68.84 o
   1   1   5     2308.37     2444.06     21.76 o
   2   1   5     2645.13     2746.32     24.23 o
   3   1   5       50.66       75.19      2.80 o
   4   1   5       32.36       24.27      2.12 o
   5   1   5      430.75      424.24      8.44 o
   6   1   5      584.08      590.14      9.95 o
   7   1   5      263.58      262.05      9.21 o
   8   1   5        0.22        1.13      3.81 o
  -9   2   5        1.84        3.40      4.02 o
  -8   2   5        2.45       -2.29      2.48 o
  -7   2   5       41.43       34.68      3.43 o
  -6   2   5       19.90       14.49      2.00 o
  -5   2   5       28.34       26.26      2.62 o
  -4   2   5      762.66      775.23      9.68 o
  -3   2   5       13.01        6.60      1.35 o
  -2   2   5      381.44      417.04      6.44 o
  -1   2   5       90.71       71.24      1.98 o
   0   2   5      350.63      430.02      6.21 o
   1   2   5     4099.85     4208.48     33.97 o
   2   2   5       64.34       48.51      2.15 o
   3   2   5       16.76       25.46      2.55 o
   4   2   5       16.15       19.71      2.24 o
   5   2   5        2.60       -1.13      1.95 o
   6   2   5      325.35      317.52      9.75 o
   7   2   5       12.59        3.52      3.44 o
   8   2   5       62.24       67.96      5.69 o
  -9   3   5       12.36       19.88      5.25 o
  -8   3   5       81.63       89.07      5.49 o
  -7   3   5      101.21      106.25      3.51 o
  -6   3   5       63.25       73.53      3.19 o
  -5   3   5      395.27      461.49      9.89 o
  -4   3   5      468.20      516.95      7.15 o
  -3   3   5      759.67      749.89      9.21 o
  -2   3   5     4062.61     4063.42     36.31 o
  -1   3   5       30.57       31.02      2.06 o
   0   3   5      410.16      372.71      4.80 o
   1   3   5        4.18        4.61      1.24 o
   2   3   5        7.42        2.19      1.59 o
   3   3   5       58.73       48.17      2.61 o
   4   3   5      164.68      149.50      4.50 o
   5   3   5      315.02      306.45      6.64 o
   6   3   5       61.71       62.88      4.11 o
   7   3   5       51.66       45.25      4.94 o
   8   3   5       24.42       27.71      4.86 o
  -8   4   5       14.46       13.30      3.36 o
  -7   4   5        0.02        0.61      2.31 o
  -6   4   5       81.08       56.17      3.39 o
  -5   4   5       23.81       17.24      2.86 o
  -4   4   5      431.19      443.96      9.24 o
  -3   4   5       96.56       81.53      2.91 o
  -2   4   5       94.49       88.80      2.95 o
  -1   4   5     1011.20      980.56     15.88 o
   0   4   5      395.72      388.49      4.92 o
   1   4   5      157.20      170.98      5.30 o
   2   4   5       36.66       43.61      2.38 o
   3   4   5     2063.24     2256.77     22.26 o
   4   4   5       17.66       17.27      2.23 o
   5   4   5      113.20      142.91      5.11 o
   6   4   5       25.31       32.40      3.88 o
   7   4   5        0.58       -0.69      3.67 o
   8   4   5        0.30        1.74      3.65 o
  -8   5   5       12.72       12.27      3.54 o
  -7   5   5       86.48       81.32      4.26 o
  -6   5   5      134.84       91.10      4.13 o
  -5   5   5      492.51      412.79      8.30 o
  -4   5   5       56.65       56.01      3.18 o
  -3   5   5       65.76       83.58      3.46 o
  -2   5   5     4051.10     4243.84     38.62 o
  -1   5   5       36.79       37.13      2.21 o
   0   5   5      635.42      592.98      7.51 o
   1   5   5    10275.01    10793.07     83.72 o
   2   5   5     3093.49     3161.92     28.55 o
   3   5   5       48.95       46.92      3.29 o
   4   5   5      173.01      188.85      7.89 o
   5   5   5        3.00        4.30      2.30 o
   6   5   5        0.02        1.06      3.35 o
   7   5   5       11.33       11.55      4.26 o
   8   5   5       27.43       24.27      5.59 o
  -8   6   5        2.37       -3.34      3.34 o
  -7   6   5       12.83        9.55      3.75 o
  -6   6   5        1.13       -0.62      3.15 o
  -5   6   5        6.08        0.79      2.14 o
  -4   6   5        7.06        4.77      2.14 o
  -3   6   5      617.25      610.24      9.27 o
  -2   6   5      271.77      258.18      5.36 o
  -1   6   5      123.10      135.54      4.50 o
   0   6   5     1130.05     1129.42     13.38 o
   1   6   5      261.31      216.65      5.40 o
   2   6   5      751.51      732.26      9.61 o
   3   6   5      112.24      143.66      4.13 o
   4   6   5       23.66       18.49      2.53 o
   5   6   5        9.00        6.28      2.55 o
   6   6   5        8.80        5.34      3.39 o
   7   6   5        2.23       -1.56      3.79 o
   8   6   5       17.64       17.29      5.74 o
  -8   7   5       56.40       76.76      5.72 o
  -7   7   5        1.99       -4.08      4.08 o
  -6   7   5      240.74      319.80     10.40 o
  -5   7   5       50.61       46.00      4.03 o
  -4   7   5      138.87      132.09      4.69 o
  -3   7   5        4.85       -1.91      1.91 o
  -2   7   5      140.78      186.28      5.17 o
  -1   7   5      418.43      425.59      7.39 o
   0   7   5       54.40       40.43      2.98 o
   1   7   5     1850.92     1890.61     21.68 o
   2   7   5       72.75       54.38      3.33 o
   3   7   5       65.51       63.76      3.28 o
   4   7   5      320.26      308.98      6.90 o
   5   7   5       35.19       31.73      4.33 o
   6   7   5      104.85       92.63      8.89 o
   7   7   5       14.97        3.01      4.96 o
   8   7   5        3.05        4.04     10.32 o
  -8   8   5        1.16        0.81      5.26 o
  -7   8   5        2.75        0.16      4.02 o
  -6   8   5      125.50      140.26      7.46 o
  -5   8   5       69.53       67.06      5.11 o
  -4   8   5      203.95      231.12      6.51 o
  -3   8   5       50.53       52.98      3.54 o
  -2   8   5       12.30       16.07      2.59 o
  -1   8   5       10.86        7.67      2.52 o
   0   8   5        0.00       -0.16      2.13 o
   1   8   5      142.80      138.38      4.96 o
   2   8   5     1029.12     1015.95     13.42 o
   3   8   5       12.89       12.53      2.56 o
   4   8   5        5.82        7.44      2.71 o
   5   8   5       41.83       45.83      5.89 o
   6   8   5      100.70      100.43     14.89 o
   7   8   5        3.10        2.87      6.58 o
  -8   9   5       37.22       50.99      6.86 o
  -7   9   5       81.80       81.23      7.63 o
  -6   9   5       96.32      102.66      7.06 o
  -5   9   5        2.45       -2.90      4.12 o
  -4   9   5       24.29       21.00      3.06 o
  -3   9   5        0.62       -1.28      2.15 o
  -2   9   5       98.70      108.79      4.62 o
  -1   9   5      438.56      432.20      8.74 o
   0   9   5      213.90      191.18      6.40 o
   1   9   5       24.03       17.21      2.99 o
   2   9   5      352.22      339.39      7.91 o
   3   9   5       10.73       10.73      2.80 o
   4   9   5       15.93       19.72      4.54 o
   5   9   5       36.80       43.83      8.31 o
   6   9   5        4.38       14.34      5.85 o
   7   9   5       44.56       62.63      8.07 o
  -7  10   5        5.39        7.85      5.89 o
  -6  10   5       19.77       12.68      5.68 o
  -5  10   5        3.49       -4.20      4.20 o
  -4  10   5       96.45       79.78      6.05 o
  -3  10   5      115.65      124.80      5.47 o
  -2  10   5        8.55       10.42      3.61 o
  -1  10   5        9.35        0.40      2.46 o
   0  10   5      279.34      259.40      7.65 o
   1  10   5      110.71      104.41      5.23 o
   2  10   5      128.49      124.08      7.05 o
   3  10   5      565.95      496.08     12.01 o
   4  10   5        1.10        2.01      4.38 o
   5  10   5        2.52        2.08      5.40 o
   6  10   5        1.02        0.15      5.58 o
   7  10   5        0.58       -5.32      5.32 o
  -7  11   5       75.27       77.51     14.89 o
  -6  11   5       26.39       38.92      7.12 o
  -5  11   5        8.48        3.02      5.79 o
  -4  11   5       34.22       16.45     10.50 o
  -3  11   5       19.26       12.23      3.60 o
  -2  11   5      193.80      171.45      6.62 o
  -1  11   5      285.47      274.86      8.28 o
   0  11   5      210.10      196.39      7.07 o
   1  11   5        0.43        0.65      2.95 o
   2  11   5        0.79        4.07      3.36 o
   3  11   5        2.25       13.66      4.61 o
   4  11   5       10.47        2.20      5.11 o
   5  11   5       54.54       56.01      8.28 o
   6  11   5       82.79       76.83      9.53 o
  -7  12   5        1.81       -4.47      7.78 o
  -6  12   5        0.84       -2.13      6.32 o
  -5  12   5       13.10       11.94      6.53 o
  -4  12   5       30.78       26.17      6.96 o
  -3  12   5       49.46       40.06      5.46 o
  -2  12   5       14.37        7.19      4.19 o
  -1  12   5       53.66       42.90      4.74 o
   0  12   5        2.20       -0.07      3.28 o
   1  12   5      180.60      178.77      7.30 o
   2  12   5       29.39       36.28      5.52 o
   3  12   5      504.85      500.69     14.14 o
   4  12   5        0.13       -0.05      5.85 o
   5  12   5        3.19        2.11      6.02 o
   6  12   5        4.32       -1.10      8.17 o
  -6  13   5        1.98        0.54      7.55 o
  -5  13   5       11.76       18.36      7.00 o
  -4  13   5       38.02       34.41      7.93 o
  -3  13   5       46.88       44.36      7.03 o
  -2  13   5      188.19      217.97      9.89 o
  -1  13   5       48.24       59.11      5.40 o
   0  13   5       17.71        7.94      3.99 o
   1  13   5       33.16       25.95      5.01 o
   2  13   5       50.19       49.51      6.20 o
   3  13   5        6.63        6.85      5.59 o
   4  13   5        0.13       -1.55      6.03 o
   5  13   5        6.67       18.70      7.68 o
   6  13   5        4.32        6.03     16.22 o
  -6  14   5        1.74        4.23      7.37 o
  -5  14   5       18.31       20.14      7.99 o
  -4  14   5      177.57      176.82     13.08 o
  -3  14   5       95.01       92.21      8.99 o
  -2  14   5        6.41        1.10      4.82 o
  -1  14   5        3.79        0.60      4.12 o
   0  14   5       33.62       28.71      6.17 o
   1  14   5      103.50      137.16      8.74 o
   2  14   5       23.53       30.26      7.22 o
   3  14   5       14.75        7.70      5.72 o
   4  14   5       12.40       10.83      7.39 o
   5  14   5        0.33       -3.32      6.82 o
  -5  15   5        0.00       -4.07      8.34 o
  -4  15   5        4.15        7.92      7.46 o
  -3  15   5       26.21       18.78      8.25 o
  -2  15   5      254.56      266.47     13.50 o
  -1  15   5       12.36        0.55      5.57 o
   0  15   5        1.21       -3.03      5.65 o
   1  15   5        0.04       -2.73      5.08 o
   2  15   5       58.57       69.23     13.56 o
   3  15   5        1.24        1.67      7.05 o
   4  15   5        6.92        0.64      7.14 o
   5  15   5        7.70       21.27     10.20 o
  -4  16   5       16.30       15.18      8.81 o
  -3  16   5        2.33       14.35      8.37 o
  -2  16   5        1.75       10.86      7.09 o
  -1  16   5       40.43       54.27      7.78 o
   0  16   5       33.52       35.80     11.06 o
   1  16   5        1.15        8.41      6.42 o
   2  16   5        9.86        7.36      7.01 o
   3  16   5        5.27        5.23      8.62 o
   4  16   5       33.28       40.08      9.88 o
  -3  17   5       25.67       34.12     10.33 o
  -2  17   5       15.98       43.59     11.97 o
  -1  17   5       12.70        5.93      7.88 o
   0  17   5       10.93       -1.26      6.88 o
   1  17   5        8.46       -0.22      8.25 o
   2  17   5        0.97        3.84      9.92 o
   3  17   5        0.18       10.19      8.89 o
  -2  18   5       20.82       40.81     13.07 o
  -1  18   5        5.93       10.44      9.19 o
   0  18   5        6.18        9.17      7.38 o
   1  18   5        0.00       -0.35      8.69 o
  -8   0   6       39.43       39.09      5.80 o
  -7   0   6      130.45      119.03      7.86 o
  -6   0   6       16.79       11.88      3.24 o
  -5   0   6      657.23      628.99     19.45 o
  -4   0   6     2757.61     2810.53     68.72 o
  -3   0   6     4065.91     4309.36     65.64 o
  -2   0   6     1184.18     1144.80     18.21 o
  -1   0   6    13847.94    13625.93    153.91 o
   0   0   6     1090.40      833.24     11.16 o
   1   0   6      300.36      317.47      7.11 o
   2   0   6       11.18       12.50      2.93 o
   3   0   6      203.86      205.31      8.39 o
   4   0   6      588.91      595.29     12.50 o
   5   0   6      284.26      294.36      8.57 o
   6   0   6      136.22      119.91      7.55 o
   7   0   6       44.67       34.08      6.99 o
   8   0   6       14.28       20.52      8.10 o
  -9   1   6        2.69        0.26      3.81 o
  -8   1   6        7.08        6.19      2.28 o
  -7   1   6        8.75       14.67      2.15 o
  -6   1   6      252.10      258.76      5.59 o
  -5   1   6        0.57        1.57      1.84 o
  -4   1   6       29.18       28.26      2.75 o
  -3   1   6        0.59       -0.51      1.37 o
  -2   1   6       32.58       18.99      1.55 o
  -1   1   6      606.46      596.08      8.20 o
   0   1   6     6480.62     7067.29     57.75 o
   1   1   6     2176.49     1907.87     18.99 o
   2   1   6      787.32      757.24      9.02 o
   3   1   6      325.33      369.33      6.51 o
   4   1   6       39.82       28.52      2.52 o
   5   1   6      531.69      519.88      8.25 o
   6   1   6      408.07      439.81      9.52 o
   7   1   6       77.17       86.91      6.62 o
   8   1   6        0.26       -1.33      4.24 o
  -9   2   6        1.16        0.57      4.18 o
  -8   2   6       11.00        7.48      2.87 o
  -7   2   6       39.91       42.21      2.63 o
  -6   2   6       50.45       50.22      2.78 o
  -5   2   6      802.73      773.76     10.37 o
  -4   2   6      220.89      223.26      4.78 o
  -3   2   6      437.94      492.05      8.04 o
  -2   2   6      222.11      287.07      5.25 o
  -1   2   6      485.67      494.14      7.30 o
   0   2   6      915.58      897.89      8.79 o
   1   2   6       88.23      113.61      3.19 o
   2   2   6     9011.25     9394.05     76.56 o
   3   2   6      164.89      150.73      4.31 o
   4   2   6      148.20      137.67      4.47 o
   5   2   6      198.95      207.15      5.54 o
   6   2   6       38.14       42.28      4.82 o
   7   2   6        0.00       -1.27      3.38 o
   8   2   6       43.38       57.70      5.76 o
  -8   3   6       46.72       40.80      3.91 o
  -7   3   6      194.00      193.71      5.70 o
  -6   3   6      338.69      321.23      5.88 o
  -5   3   6      656.05      678.23      9.89 o
  -4   3   6      405.59      379.01      5.36 o
  -3   3   6      692.55      759.59      9.81 o
  -2   3   6     4024.87     3920.92     35.58 o
  -1   3   6     1839.88     1897.14     20.27 o
   0   3   6     6782.38     7308.22     52.89 o
   1   3   6      755.44      939.86     13.67 o
   2   3   6     4370.26     4742.56     42.84 o
   3   3   6      351.67      371.34      6.42 o
   4   3   6        2.35       -1.55      1.70 o
   5   3   6      160.27      176.51      5.30 o
   6   3   6      156.75      142.09      7.09 o
   7   3   6       19.78       19.30      4.57 o
   8   3   6       46.10       47.73      5.85 o
  -8   4   6       82.38       75.36      4.38 o
  -7   4   6       33.27       46.64      3.07 o
  -6   4   6       33.38       37.81      2.91 o
  -5   4   6      188.16      188.17      5.22 o
  -4   4   6      693.30      639.57      8.76 o
  -3   4   6     2056.05     2086.37     21.97 o
  -2   4   6      615.10      679.61      8.96 o
  -1   4   6     1016.08      939.80     12.33 o
   0   4   6     1203.92     1150.40     12.48 o
   1   4   6      739.39      751.81      9.39 o
   2   4   6      125.48      103.47      3.39 o
   3   4   6      605.63      637.08      9.34 o
   4   4   6       12.06       13.89      2.32 o
   5   4   6       48.98       50.88      3.21 o
   6   4   6       40.87       46.20      5.14 o
   7   4   6      178.68      207.80     11.74 o
   8   4   6       78.54       85.34      6.09 o
  -8   5   6        3.07        2.62      3.42 o
  -7   5   6       14.07       20.35      4.03 o
  -6   5   6      114.58      108.03      4.36 o
  -5   5   6      150.69      156.43      4.52 o
  -4   5   6      124.98      133.63      4.12 o
  -3   5   6     2631.76     2852.99     27.44 o
  -2   5   6     1297.87     1295.44     14.57 o
  -1   5   6       25.63       25.43      2.20 o
   0   5   6       73.77       73.09      2.92 o
   1   5   6       23.12       20.00      2.80 o
   2   5   6       21.36       22.36      3.28 o
   3   5   6       61.94       57.98      2.97 o
   4   5   6       12.88        7.25      2.17 o
   5   5   6       73.19       67.54      4.98 o
   6   5   6       52.43       53.47      6.49 o
   7   5   6        0.10        2.08      4.01 o
   8   5   6       23.97       29.08      6.21 o
  -8   6   6        1.52       -3.02      3.22 o
  -7   6   6       18.96       32.74      4.67 o
  -6   6   6     1110.97     1203.31     19.31 o
  -5   6   6      515.40      549.86     10.32 o
  -4   6   6        5.71        7.99      1.95 o
  -3   6   6      236.81      205.09      5.12 o
  -2   6   6      113.24      105.70      3.94 o
  -1   6   6      121.92      113.99      3.83 o
   0   6   6       33.23       39.27      2.93 o
   1   6   6     9975.33    10134.04    107.05 o
   2   6   6      385.93      359.60      6.89 o
   3   6   6      600.82      624.45      9.05 o
   4   6   6      190.33      200.94      5.49 o
   5   6   6      293.39      299.56      9.33 o
   6   6   6       23.12       18.22      4.59 o
   7   6   6        0.30       -6.21      6.88 o
   8   6   6        8.81        4.97      7.07 o
  -8   7   6        5.97        1.33      3.62 o
  -7   7   6        7.94        7.47      4.30 o
  -6   7   6      270.84      273.69      9.96 o
  -5   7   6        4.56        0.36      2.93 o
  -4   7   6       68.37       57.12      3.32 o
  -3   7   6      698.65      712.19     10.27 o
  -2   7   6      208.61      221.97      5.63 o
  -1   7   6       18.57       24.92      2.54 o
   0   7   6      938.52      926.41     13.94 o
   1   7   6     1399.01     1432.35     17.87 o
   2   7   6      228.31      214.92      5.82 o
   3   7   6      332.37      333.67      6.71 o
   4   7   6       51.33       53.38      3.57 o
   5   7   6       66.09       68.12      5.53 o
   6   7   6      132.16      125.69      7.00 o
   7   7   6        5.09        2.26      5.32 o
  -8   8   6       73.08       64.26      7.89 o
  -7   8   6        7.90        2.40      4.23 o
  -6   8   6       11.19        2.19      4.20 o
  -5   8   6       11.22       14.44      4.44 o
  -4   8   6      321.64      372.79      7.85 o
  -3   8   6      145.90      135.68      4.97 o
  -2   8   6      149.27      156.61      6.80 o
  -1   8   6      133.30      133.60      4.93 o
   0   8   6      139.71      117.65      5.04 o
   1   8   6       74.60       71.23      4.08 o
   2   8   6        6.06        8.95      2.63 o
   3   8   6       56.08       38.14      3.26 o
   4   8   6      284.77      294.68      8.07 o
   5   8   6        3.93       -0.46      3.65 o
   6   8   6       12.93       21.10      5.93 o
   7   8   6       69.30       89.62     17.91 o
  -7   9   6       11.80       10.98      5.61 o
  -6   9   6        0.01        1.38      4.08 o
  -5   9   6      100.41      100.60      7.19 o
  -4   9   6       76.46       59.61      4.20 o
  -3   9   6       32.25       20.80      3.06 o
  -2   9   6      108.22       99.81      4.32 o
  -1   9   6       54.25       48.76      3.75 o
   0   9   6      419.46      376.70     10.01 o
   1   9   6        4.90        3.87      2.58 o
   2   9   6      267.89      279.36      7.41 o
   3   9   6        1.03       -2.56      2.56 o
   4   9   6       65.56       54.12      5.61 o
   5   9   6      124.25      140.21     10.00 o
   6   9   6       20.88       27.09      6.66 o
   7   9   6        8.03        2.22      5.86 o
  -7  10   6       22.61       27.75      6.63 o
  -6  10   6        9.62        4.24      5.18 o
  -5  10   6      253.70      249.55     12.41 o
  -4  10   6        2.13        4.63      3.85 o
  -3  10   6        1.23        3.64      2.62 o
  -2  10   6        0.41       -1.97      2.50 o
  -1  10   6       92.00      108.06      6.54 o
   0  10   6        2.91       -0.10      2.66 o
   1  10   6      165.16      172.91      6.59 o
   2  10   6     1669.75     1817.01     23.01 o
   3  10   6       19.91       17.37      4.66 o
   4  10   6        0.79       -0.25      5.23 o
   5  10   6        2.93        4.40      5.62 o
   6  10   6        2.05        5.37      6.25 o
   7  10   6        4.17       -1.01      5.96 o
  -7  11   6       32.91       34.97      7.45 o
  -6  11   6       14.50       12.20      6.15 o
  -5  11   6       58.27       58.34      9.38 o
  -4  11   6      104.65      110.36      9.45 o
  -3  11   6        1.81        2.64      3.67 o
  -2  11   6      154.65      145.15      5.95 o
  -1  11   6        0.01       -3.87      3.87 o
   0  11   6      339.44      360.69      9.55 o
   1  11   6      338.46      320.61      9.19 o
   2  11   6      664.48      661.54     17.51 o
   3  11   6      562.69      533.47     25.35 o
   4  11   6        6.31       -0.77      5.40 o
   5  11   6        8.80       -0.02      5.82 o
   6  11   6       29.93       36.50      8.18 o
  -6  12   6        0.02        0.68      6.22 o
  -5  12   6        2.13       -7.24      7.24 o
  -4  12   6       37.49       29.08      7.48 o
  -3  12   6       46.56       38.31      6.43 o
  -2  12   6       25.94       11.15      4.05 o
  -1  12   6      347.44      319.72      9.61 o
   0  12   6      145.52      139.29      6.82 o
   1  12   6        4.50        0.77      4.16 o
   2  12   6      215.01      231.93     10.06 o
   3  12   6        8.56       19.43      7.43 o
   4  12   6       96.80       98.69     10.09 o
   5  12   6        0.10        1.92      6.39 o
   6  12   6        1.20        5.63      6.70 o
  -6  13   6       14.61       14.19      7.45 o
  -5  13   6        0.02        1.89      8.46 o
  -4  13   6       40.92       61.11      9.38 o
  -3  13   6       28.70       24.17      6.36 o
  -2  13   6       20.38       17.00      4.94 o
  -1  13   6        0.25       -0.54      3.89 o
   0  13   6        2.99       -3.73      3.73 o
   1  13   6      100.23      105.23      7.15 o
   2  13   6        3.28        1.95      4.31 o
   3  13   6       18.32       11.03      6.23 o
   4  13   6        6.17        3.04      6.46 o
   5  13   6      107.26      122.65     11.88 o
  -5  14   6       13.57        0.80      8.76 o
  -4  14   6       26.01       17.88      8.22 o
  -3  14   6       20.41       13.12      7.81 o
  -2  14   6        4.26       -3.17      4.56 o
  -1  14   6       27.99       17.01      5.04 o
   0  14   6       17.47       20.41      5.46 o
   1  14   6       48.38       52.03      6.86 o
   2  14   6       24.84       11.46      5.70 o
   3  14   6        0.67       14.92      7.56 o
   4  14   6        2.25        4.39      7.33 o
   5  14   6        1.95        4.87      7.70 o
  -5  15   6        0.91        3.77      8.02 o
  -4  15   6       35.42       29.56     10.27 o
  -3  15   6       23.55        6.57      8.15 o
  -2  15   6       38.36       33.28      6.66 o
  -1  15   6       93.47      104.20      8.62 o
   0  15   6      136.32      153.01     11.99 o
   1  15   6       37.10       41.31      7.03 o
   2  15   6        2.07       -4.74      6.29 o
   3  15   6       38.79       40.42      9.55 o
   4  15   6       19.01       24.88      8.84 o
  -4  16   6        4.72       -0.79      8.32 o
  -3  16   6       61.99       69.67     11.45 o
  -2  16   6        0.55       -6.44      6.44 o
  -1  16   6       19.54       11.81      6.87 o
   0  16   6       19.50       36.90      7.88 o
   1  16   6       55.06       49.70      8.71 o
   2  16   6        0.08        2.46      7.00 o
   3  16   6        1.90       -3.13      7.91 o
   4  16   6       30.88       41.01     13.32 o
  -3  17   6      143.91      170.11     21.82 o
  -2  17   6       57.19       70.32     14.36 o
  -1  17   6        0.70        1.19      8.42 o
   0  17   6       35.28       39.05      8.68 o
   1  17   6        0.78       -6.06      7.58 o
   2  17   6        0.63        5.53     10.03 o
   3  17   6        1.67       24.64     17.28 o
  -1  18   6        4.04       -1.72      9.27 o
   0  18   6        0.42       -7.24      7.76 o
   1  18   6        5.83        4.61      9.20 o
  -8   1   7        1.53        2.04      2.53 o
  -7   1   7       29.20       24.69      2.50 o
  -6   1   7       70.45       57.15      3.20 o
  -5   1   7      403.64      384.50      8.72 o
  -4   1   7     1074.74     1042.04     12.10 o
  -3   1   7       22.92       17.14      2.04 o
  -2   1   7       84.12       97.53      3.08 o
  -1   1   7     1787.27     1839.00     19.78 o
   0   1   7     2590.05     2657.26     23.09 o
   1   1   7      639.40      632.10      8.18 o
   2   1   7     2527.54     2618.21     25.53 o
   3   1   7      108.68       78.27      3.42 o
   4   1   7       77.34       87.75      3.68 o
   5   1   7       74.18       71.84      3.87 o
   6   1   7        9.33        1.51      3.77 o
   7   1   7       54.69       53.38      5.70 o
   8   1   7       43.17       44.04      6.10 o
  -8   2   7        8.32        8.76      3.74 o
  -7   2   7        9.02        6.97      2.33 o
  -6   2   7       27.49       20.85      2.53 o
  -5   2   7       27.45       18.49      2.69 o
  -4   2   7       26.51       12.97      1.90 o
  -3   2   7       10.38        5.82      1.40 o
  -2   2   7     1230.60     1228.33     13.54 o
  -1   2   7        1.63       -0.85      1.40 o
   0   2   7      817.47      957.25     10.40 o
   1   2   7      467.00      457.97      6.81 o
   2   2   7     2570.11     2703.89     26.36 o
   3   2   7       68.28       70.40      3.18 o
   4   2   7      162.97      166.67      4.90 o
   5   2   7        4.11        3.23      1.97 o
   6   2   7        0.06       -1.42      3.27 o
   7   2   7       39.61       31.94      5.29 o
   8   2   7       35.79       33.52      5.69 o
  -8   3   7        2.16        3.17      2.80 o
  -7   3   7       73.53       75.06      3.84 o
  -6   3   7       10.99        2.59      2.39 o
  -5   3   7      877.54      847.60     13.59 o
  -4   3   7     1178.53     1161.48     12.74 o
  -3   3   7     2569.30     2641.58     26.91 o
  -2   3   7        0.09       -1.40      1.40 o
  -1   3   7      306.99      283.88      5.53 o
   0   3   7      612.58      553.49      8.05 o
   1   3   7     2795.44     2967.85     27.48 o
   2   3   7     2886.69     2908.17     34.37 o
   3   3   7      383.06      390.22      6.96 o
   4   3   7       14.50       13.14      2.37 o
   5   3   7      148.87      148.56      6.47 o
   6   3   7       33.09       20.24      4.45 o
   7   3   7       48.98       57.11      5.34 o
   8   3   7       53.61       58.88      7.33 o
  -8   4   7       45.83       45.35      3.92 o
  -7   4   7       23.62       23.04      3.61 o
  -6   4   7       79.65       97.59      4.10 o
  -5   4   7        3.16        1.08      2.37 o
  -4   4   7        0.51        2.01      1.74 o
  -3   4   7        0.01       -0.37      1.84 o
  -2   4   7      111.76       82.31      3.21 o
  -1   4   7     2383.70     2496.80     24.74 o
   0   4   7       11.75       37.26      2.81 o
   1   4   7      199.98      207.76      5.22 o
   2   4   7      143.23      174.69      4.70 o
   3   4   7      109.14      109.73      3.94 o
   4   4   7       48.45       44.92      4.29 o
   5   4   7        0.41       -0.89      2.64 o
   6   4   7       15.40       11.08      4.24 o
   7   4   7        0.18        4.01      4.34 o
   8   4   7        0.37       -4.56      4.56 o
  -8   5   7        1.02       -1.84      3.30 o
  -7   5   7      265.35      296.71      8.63 o
  -6   5   7      234.32      254.02      7.20 o
  -5   5   7      152.19      184.01      6.78 o
  -4   5   7      231.11      243.32      5.64 o
  -3   5   7      356.04      367.19      6.65 o
  -2   5   7      205.11      188.61      5.43 o
  -1   5   7       16.09       24.57      2.46 o
   0   5   7      172.68      125.47      4.55 o
   1   5   7        0.39       -3.77      3.77 o
   2   5   7       42.17       31.23      2.59 o
   3   5   7       13.16        9.08      2.28 o
   4   5   7      151.35      147.29      5.07 o
   5   5   7        0.81       -1.39      4.32 o
   6   5   7       24.20       28.15      5.03 o
   7   5   7       52.22       67.35      8.02 o
   8   5   7       11.15        5.31      8.76 o
  -8   6   7        0.98       -3.44      3.44 o
  -7   6   7        0.75        4.11      3.48 o
  -6   6   7        0.86       -2.10      3.62 o
  -5   6   7       92.70      102.52      6.19 o
  -4   6   7       12.90       12.29      2.70 o
  -3   6   7      653.71      708.03     10.11 o
  -2   6   7       43.57       37.49      2.93 o
  -1   6   7       86.01       66.88      3.48 o
   0   6   7      719.99      631.95     10.13 o
   1   6   7      201.81      151.75      4.77 o
   2   6   7       41.49       47.01      3.18 o
   3   6   7        1.30        2.75      2.05 o
   4   6   7      103.12      106.70      4.35 o
   5   6   7        1.18       -1.53      3.84 o
   6   6   7        4.15       -3.87      3.87 o
   7   6   7        3.09       -0.93      5.33 o
  -8   7   7        5.33        4.68      4.09 o
  -7   7   7       55.86       54.88      5.15 o
  -6   7   7      160.03      138.68      6.69 o
  -5   7   7      357.16      350.84      9.05 o
  -4   7   7       17.70       19.54      2.66 o
  -3   7   7        9.70       10.70      2.41 o
  -2   7   7      593.17      567.90     17.61 o
  -1   7   7      215.00      251.19      6.40 o
   0   7   7       76.04       71.81      4.17 o
   1   7   7      190.99      162.69      5.25 o
   2   7   7      458.97      455.02      8.84 o
   3   7   7      394.90      386.63      8.94 o
   4   7   7       41.96       42.26      3.74 o
   5   7   7        6.18        4.38      3.75 o
   6   7   7       32.01       26.70     11.54 o
   7   7   7       34.08       35.30     13.79 o
  -8   8   7        1.01       -1.88      4.64 o
  -7   8   7       99.91      112.75      7.37 o
  -6   8   7        1.82       -3.22      3.63 o
  -5   8   7       37.98       23.66      4.49 o
  -4   8   7      141.98      137.13      4.85 o
  -3   8   7      215.52      221.64      5.92 o
  -2   8   7      173.82      173.92      5.29 o
  -1   8   7      218.02      223.99      6.35 o
   0   8   7        5.42        5.80      2.70 o
   1   8   7        7.12        1.84      2.54 o
   2   8   7      255.83      261.03      7.09 o
   3   8   7       64.61       68.87      4.33 o
   4   8   7      623.49      617.02     13.26 o
   5   8   7      101.23      112.12      7.72 o
   6   8   7        1.81        4.14      6.68 o
   7   8   7        7.99       11.13      7.71 o
  -7   9   7       34.15       37.92      5.97 o
  -6   9   7        1.07        2.64      4.39 o
  -5   9   7      210.30      186.36      8.21 o
  -4   9   7      163.62      141.20      6.45 o
  -3   9   7        3.29        1.35      2.47 o
  -2   9   7       85.02       94.98      4.84 o
  -1   9   7      402.99      418.73      9.02 o
   0   9   7      104.37       97.81      5.23 o
   1   9   7      518.01      493.44     10.57 o
   2   9   7      717.99      693.33     12.15 o
   3   9   7       40.99       47.21      4.79 o
   4   9   7      107.41       99.63      7.65 o
   5   9   7       24.67       25.02      6.75 o
   6   9   7       19.90       20.99      8.14 o
   7   9   7        2.84        1.71      7.13 o
  -7  10   7       10.29        8.49      5.21 o
  -6  10   7        7.05        2.84      4.53 o
  -5  10   7       73.31       70.35      7.10 o
  -4  10   7       50.34       56.41      6.46 o
  -3  10   7       12.02        3.69      2.95 o
  -2  10   7       48.55       48.13      4.09 o
  -1  10   7        0.96       -2.83      2.83 o
   0  10   7       78.74       68.36      4.92 o
   1  10   7       39.20       39.71      5.49 o
   2  10   7      121.16      134.85      6.50 o
   3  10   7       26.54       25.88      5.19 o
   4  10   7        8.89       17.84      6.19 o
   5  10   7       12.05        7.96      5.86 o
   6  10   7        1.44       -0.97      6.22 o
  -7  11   7        0.08        6.81      5.40 o
  -6  11   7        0.11       -0.89      4.85 o
  -5  11   7        2.67        2.08      5.05 o
  -4  11   7       33.80       32.01      9.57 o
  -3  11   7       50.47       38.46      4.76 o
  -2  11   7       38.49       30.54      4.84 o
  -1  11   7        1.84       -3.42      3.42 o
   0  11   7      100.99      114.88      6.22 o
   1  11   7       19.35       16.42      4.09 o
   2  11   7       90.48      115.72      7.67 o
   3  11   7       11.26        2.42      4.47 o
   4  11   7      135.68      120.95     10.50 o
   5  11   7       26.80       15.22      6.94 o
   6  11   7        0.49       -6.22      6.22 o
  -6  12   7        1.33        7.12      5.48 o
  -5  12   7        5.88        2.61      8.48 o
  -4  12   7        0.00       -3.13      5.12 o
  -3  12   7        4.95       -3.97      4.32 o
  -2  12   7      173.94      170.80      7.97 o
  -1  12   7       16.22       12.61      4.18 o
   0  12   7       24.96       28.68      4.58 o
   1  12   7       18.47       14.27      4.73 o
   2  12   7       35.35       16.91      5.07 o
   3  12   7      166.77      173.66     10.63 o
   4  12   7        0.50        8.69      6.64 o
   5  12   7       48.50       64.55      9.55 o
   6  12   7        0.92       -3.19      6.85 o
  -6  13   7        1.12       -3.19      5.71 o
  -5  13   7        5.22        1.91      5.80 o
  -4  13   7       25.24       27.97      6.93 o
  -3  13   7       68.62       82.96      7.57 o
  -2  13   7      266.23      302.52     12.50 o
  -1  13   7       22.11       20.73      4.80 o
   0  13   7      111.01      116.43      7.57 o
   1  13   7        4.59       -4.31      4.36 o
   2  13   7       12.15        4.97      4.71 o
   3  13   7       13.60       12.99      6.00 o
   4  13   7        4.34       13.54      7.36 o
   5  13   7       11.10       11.70      8.05 o
  -5  14   7        0.06       -1.67      5.96 o
  -4  14   7        0.00       -3.82      6.27 o
  -3  14   7        3.59        3.73      5.80 o
  -2  14   7      123.27      138.82      9.32 o
  -1  14   7      132.56      156.89      9.55 o
   0  14   7       86.72       84.70      8.02 o
   1  14   7        0.18        0.31      4.99 o
   2  14   7        1.28       -0.58      5.82 o
   3  14   7       15.39       19.38      7.96 o
   4  14   7       44.76       51.66      9.75 o
   5  14   7        0.26        9.92      9.73 o
  -5  15   7        8.26        1.43      6.63 o
  -4  15   7        9.25        0.21      6.21 o
  -3  15   7       28.77       37.05      9.28 o
  -2  15   7       59.53       48.35      9.14 o
  -1  15   7       27.99       35.94      6.91 o
   0  15   7        0.87        0.71      6.11 o
   1  15   7        2.54        0.46      6.00 o
   2  15   7        1.00        1.23      6.45 o
   3  15   7       19.62       17.67      8.49 o
   4  15   7        1.22        4.73      8.07 o
  -4  16   7        0.27       15.97      7.64 o
  -3  16   7       56.16       45.60     10.50 o
  -2  16   7       13.47       19.82      7.74 o
  -1  16   7       36.33       22.55     18.58 o
   0  16   7        1.47        2.67      6.49 o
   1  16   7        4.77       -1.15      6.35 o
   2  16   7        0.88       -5.79      7.57 o
   3  16   7        0.09        0.05      9.37 o
  -3  17   7        1.20       13.36      9.29 o
  -2  17   7        1.15        0.86     10.33 o
  -1  17   7        0.04        6.48      8.37 o
   0  17   7        4.47       10.08      7.27 o
   1  17   7        2.02       -0.41      8.36 o
   2  17   7        0.24        6.76     10.54 o
  -8   0   8       14.45       18.80      4.15 o
  -7   0   8       29.33       27.69      5.30 o
  -6   0   8       42.78       37.12      4.58 o
  -5   0   8      459.01      436.36     12.01 o
  -4   0   8     1683.59     1542.95     64.10 o
  -3   0   8     2273.11     2120.83     31.70 o
  -2   0   8     5115.68     5188.04     78.31 o
  -1   0   8      588.69      734.90     13.06 o
   0   0   8        3.43        5.38      2.25 o
   1   0   8      658.05      769.95     17.86 o
   2   0   8       20.64       17.27      3.10 o
   3   0   8      459.75      469.85      9.68 o
   4   0   8     2459.50     2651.31     62.26 o
   5   0   8      277.35      279.74     11.21 o
   6   0   8      200.74      226.02     20.80 o
   7   0   8       14.05        6.29      6.30 o
   8   0   8       20.89       32.37     11.55 o
  -8   1   8       24.48       18.82      3.25 o
  -7   1   8       48.17       73.93      3.88 o
  -6   1   8      182.08      244.10      6.40 o
  -5   1   8        0.05       -0.06      2.38 o
  -4   1   8     1597.79     1596.77     18.76 o
  -3   1   8        3.12        6.90      1.98 o
  -2   1   8     2483.91     2637.27     25.63 o
  -1   1   8      334.93      316.29      6.56 o
   0   1   8       27.59       18.73      2.14 o
   1   1   8        2.82        0.78      1.89 o
   2   1   8       72.18       71.41      3.50 o
   3   1   8     1705.62     1697.52     26.14 o
   4   1   8        0.43       -2.43      2.43 o
   5   1   8       32.72       24.77      4.26 o
   6   1   8       25.56       26.76      4.90 o
   7   1   8        1.10        4.00      4.58 o
   8   1   8        0.02       -6.34      6.34 o
  -8   2   8       57.90       71.17      4.36 o
  -7   2   8        0.01        2.55      2.92 o
  -6   2   8       25.40       39.20      3.12 o
  -5   2   8      439.10      502.72      9.47 o
  -4   2   8      411.52      383.13     12.88 o
  -3   2   8        1.80       -0.85      1.59 o
  -2   2   8     1018.72     1086.90     12.81 o
  -1   2   8      377.00      374.49      6.57 o
   0   2   8      188.43      210.90      5.13 o
   1   2   8     1912.38     1938.55     25.68 o
   2   2   8     2490.10     2344.77     25.34 o
   3   2   8      974.81     1014.01     12.89 o
   4   2   8       25.58       12.80      3.19 o
   5   2   8       14.32       10.47      9.91 o
   6   2   8        0.22       -1.47      3.35 o
   7   2   8       67.33       87.95      7.70 o
   8   2   8        2.08        6.52      7.25 o
  -8   3   8       39.66       40.57      4.05 o
  -7   3   8       55.48       48.05      4.40 o
  -6   3   8        7.94        9.34      2.62 o
  -5   3   8      487.01      458.83      8.01 o
  -4   3   8        6.42        1.63      1.59 o
  -3   3   8      372.39      371.79      7.22 o
  -2   3   8      184.56      192.32      5.06 o
  -1   3   8      357.34      345.91      7.21 o
   0   3   8       90.15      106.94      3.66 o
   1   3   8     3195.02     3338.89     34.08 o
   2   3   8      143.21      105.61      4.22 o
   3   3   8      116.46      106.33      4.00 o
   4   3   8      740.66      781.12     11.84 o
   5   3   8      150.57      179.05      8.20 o
   6   3   8      128.60      129.31      7.49 o
   7   3   8       46.10       53.83      6.25 o
   8   3   8        1.40       -4.15      6.88 o
  -8   4   8        1.09       -0.89      3.19 o
  -7   4   8       68.33       68.27      4.79 o
  -6   4   8       41.20       49.07      3.59 o
  -5   4   8      597.64      588.97      9.86 o
  -4   4   8      466.46      456.69      7.87 o
  -3   4   8     1121.94     1179.09     13.93 o
  -2   4   8     1294.05     1274.59     15.71 o
  -1   4   8       13.07       19.16      2.41 o
   0   4   8      515.65      498.85     10.47 o
   1   4   8      585.38      683.24     10.60 o
   2   4   8      139.94      136.64      4.73 o
   3   4   8        0.73       -1.99      1.99 o
   4   4   8      310.59      312.12      7.35 o
   5   4   8      515.18      513.12     14.13 o
   6   4   8       10.58        3.72      4.10 o
   7   4   8       86.69       89.49      8.66 o
  -8   5   8        7.25        4.08      3.64 o
  -7   5   8       69.91       56.62      4.79 o
  -6   5   8        5.46        2.69      3.54 o
  -5   5   8       10.64        8.73      3.29 o
  -4   5   8     1126.21     1168.38     14.91 o
  -3   5   8       14.50        9.47      2.26 o
  -2   5   8      428.08      375.86      7.45 o
  -1   5   8      170.27      157.42      4.85 o
   0   5   8       43.69       56.25      3.41 o
   1   5   8     1060.39      984.07     20.63 o
   2   5   8      125.29      113.36      4.48 o
   3   5   8       18.25       21.41      2.78 o
   4   5   8        1.85        0.51      2.43 o
   5   5   8      162.35      161.32     12.34 o
   6   5   8       69.65       90.20      8.16 o
   7   5   8       18.27       15.15      7.76 o
  -8   6   8       78.05       92.68      6.82 o
  -7   6   8        8.07        2.97      3.79 o
  -6   6   8       95.15       89.92      5.81 o
  -5   6   8        5.48        2.11      2.95 o
  -4   6   8       39.13       42.83      3.07 o
  -3   6   8       92.81       65.17      4.24 o
  -2   6   8       68.39       71.08      3.49 o
  -1   6   8      829.66      770.67     12.52 o
   0   6   8      257.04      269.28      7.68 o
   1   6   8      261.36      255.06      6.65 o
   2   6   8      363.86      372.39      8.81 o
   3   6   8      236.21      258.27      7.32 o
   4   6   8       49.48       59.38      4.28 o
   5   6   8        0.91       -3.69      3.69 o
   6   6   8        0.26       -0.28      4.96 o
   7   6   8        7.93        8.78      7.85 o
  -8   7   8       15.29       26.00      5.34 o
  -7   7   8      254.19      249.77      9.97 o
  -6   7   8      110.65      111.13      6.38 o
  -5   7   8      145.03       96.41      6.03 o
  -4   7   8      173.17      176.82      5.32 o
  -3   7   8       24.65       22.87      2.86 o
  -2   7   8      100.24       91.03      4.29 o
  -1   7   8        0.22       -2.36      2.36 o
   0   7   8        0.07       -2.20      2.80 o
   1   7   8      577.16      616.52     10.18 o
   2   7   8      241.50      267.76      7.11 o
   3   7   8      238.31      258.07      7.12 o
   4   7   8      149.84      141.04      7.32 o
   5   7   8       33.79       25.04      5.99 o
   6   7   8        2.50        5.28      6.81 o
   7   7   8        0.00       -6.67      6.67 o
  -7   8   8        0.84        7.66      4.89 o
  -6   8   8        7.17        8.13      4.13 o
  -5   8   8       52.46       61.95      5.57 o
  -4   8   8      332.06      341.97      9.38 o
  -3   8   8      333.57      347.22      7.90 o
  -2   8   8      206.92      219.74      6.95 o
  -1   8   8     1101.42     1050.35     15.22 o
   0   8   8      776.10      806.89     13.82 o
   1   8   8       43.98       47.66      4.24 o
   2   8   8        2.97       -0.49      2.52 o
   3   8   8       16.44       10.46      3.36 o
   4   8   8      359.33      303.57     12.72 o
   5   8   8       28.34       18.57      8.03 o
   6   8   8        0.16        4.47      6.92 o
   7   8   8       24.05       23.92      8.73 o
  -7   9   8       16.08       18.67      5.46 o
  -6   9   8        0.06        2.62      5.49 o
  -5   9   8      173.17      174.15      9.23 o
  -4   9   8       50.21       59.53      5.15 o
  -3   9   8       81.97       90.78      5.10 o
  -2   9   8      398.08      393.62      8.90 o
  -1   9   8      306.82      320.59      8.22 o
   0   9   8      151.60      135.09      6.11 o
   1   9   8      116.52      109.10      5.71 o
   2   9   8       64.86       39.51      4.23 o
   3   9   8        0.11       -3.55      3.55 o
   4   9   8        8.59        5.05      5.60 o
   5   9   8        1.54        8.71      6.02 o
   6   9   8       49.39       67.80     10.99 o
  -7  10   8        2.28        7.61      5.29 o
  -6  10   8        0.10       -2.27      4.45 o
  -5  10   8       18.80       10.83      5.30 o
  -4  10   8       11.04        8.79      5.02 o
  -3  10   8        4.17        1.85      3.34 o
  -2  10   8        0.02       -2.00      2.80 o
  -1  10   8      391.12      442.72     10.84 o
   0  10   8       16.15        8.26      5.43 o
   1  10   8        0.74        0.82      3.35 o
   2  10   8      635.43      675.38     14.88 o
   3  10   8        1.46       -2.84      4.11 o
   4  10   8       27.80       34.17      7.37 o
   5  10   8       21.61       16.51      7.01 o
   6  10   8       10.13       -6.17      7.77 o
  -7  11   8        2.25       -1.55      7.63 o
  -6  11   8       52.51       28.80      6.30 o
  -5  11   8       22.02       19.60      5.84 o
  -4  11   8        3.07       10.30      5.30 o
  -3  11   8       29.60       26.16      5.16 o
  -2  11   8      113.38      123.32      6.87 o
  -1  11   8      152.07      121.86      6.59 o
   0  11   8      385.53      389.61     10.43 o
   1  11   8     1307.56     1431.06     21.92 o
   2  11   8      471.22      513.98     14.61 o
   3  11   8       28.10       24.46      6.12 o
   4  11   8       39.43       52.60      8.62 o
   5  11   8        3.41       -2.74      6.07 o
   6  11   8        0.00        3.25      6.90 o
  -6  12   8        1.76       -5.15      5.15 o
  -5  12   8        0.38        1.23      5.35 o
  -4  12   8       73.36       92.67      8.53 o
  -3  12   8      106.22      120.10      8.16 o
  -2  12   8      285.59      286.60     10.10 o
  -1  12   8        7.91        1.97      4.17 o
   0  12   8       15.11        7.58      4.01 o
   1  12   8       22.66       10.43      5.30 o
   2  12   8       77.97       67.84      6.87 o
   3  12   8       34.82       27.73      6.52 o
   4  12   8       31.73       31.20      8.30 o
   5  12   8       60.01       82.96     10.78 o
  -6  13   8        0.63       -3.81      5.67 o
  -5  13   8        4.10        0.94      5.75 o
  -4  13   8      117.45      125.17      9.81 o
  -3  13   8       13.79        8.39      6.24 o
  -2  13   8      507.84      589.41     14.90 o
  -1  13   8       11.94       13.93      4.69 o
   0  13   8      103.77       89.47      7.20 o
   1  13   8        4.95        2.37      4.79 o
   2  13   8        5.16       11.24      5.48 o
   3  13   8       31.07       28.15      8.44 o
   4  13   8        3.76        1.02      6.92 o
   5  13   8        7.87       13.68      8.16 o
  -5  14   8       11.02        3.33      6.58 o
  -4  14   8       16.93        2.43      6.04 o
  -3  14   8        0.51        9.27      6.55 o
  -2  14   8       69.44       86.38      8.09 o
  -1  14   8       75.42       91.42      8.23 o
   0  14   8      196.65      198.26     11.75 o
   1  14   8       42.38       46.14      8.84 o
   2  14   8       77.96       99.09      9.88 o
   3  14   8       41.44       28.90      9.28 o
   4  14   8       29.64       15.16      8.24 o
  -4  15   8        8.83        7.51      6.83 o
  -3  15   8        3.92       -3.99      6.45 o
  -2  15   8        1.72        1.11      6.42 o
  -1  15   8       15.79        4.84      5.88 o
   0  15   8        0.27        3.80      6.13 o
   1  15   8       14.41        5.55      6.49 o
   2  15   8        2.95        8.02      7.08 o
   3  15   8       22.29       15.59      8.43 o
   4  15   8       58.21       57.62     10.74 o
  -3  16   8        0.70       -7.88      7.88 o
  -2  16   8        5.65       -1.65      8.31 o
  -1  16   8        4.47       -2.49     11.14 o
   0  16   8        0.65        0.23      6.61 o
   1  16   8        3.01        5.48      8.05 o
   2  16   8        6.83       -4.69      8.90 o
   3  16   8        2.57        2.50      8.44 o
  -2  17   8        0.02        0.89     10.47 o
  -1  17   8       43.25       50.02     10.73 o
   0  17   8       28.52       38.07      8.93 o
   1  17   8        0.00       -5.07      8.55 o
  -8   1   9      140.52      174.91      6.65 o
  -7   1   9       13.67       16.79      3.98 o
  -6   1   9      222.29      226.08      7.93 o
  -5   1   9       67.35       68.15      4.15 o
  -4   1   9      761.06      713.37     11.60 o
  -3   1   9     1595.46     1609.00     18.51 o
  -2   1   9     2141.44     2330.59     23.64 o
  -1   1   9      392.62      332.85      6.44 o
   0   1   9      437.38      545.12      8.95 o
   1   1   9       45.75       38.30      3.00 o
   2   1   9      112.40      114.95      4.07 o
   3   1   9     1374.35     1411.17     15.78 o
   4   1   9      232.19      229.38      6.06 o
   5   1   9        3.01        1.34      3.46 o
   6   1   9        7.68       -0.89      4.81 o
   7   1   9       11.56        4.45      6.87 o
  -8   2   9        7.41        7.37      3.61 o
  -7   2   9        0.03       -3.10      3.10 o
  -6   2   9      231.27      219.00      7.42 o
  -5   2   9      336.79      315.99      7.95 o
  -4   2   9       93.46       82.09      3.83 o
  -3   2   9      260.95      255.61      5.67 o
  -2   2   9      233.31      277.62      6.29 o
  -1   2   9      111.06      103.17      4.25 o
   0   2   9        0.01        0.27      1.96 o
   1   2   9      142.90      149.06      5.18 o
   2   2   9      206.12      223.77      5.95 o
   3   2   9      668.23      716.34     10.09 o
   4   2   9       96.16      102.88      4.53 o
   5   2   9       29.14       40.08      5.34 o
   6   2   9        5.82        1.64      3.74 o
   7   2   9        7.64       10.67      7.92 o
  -8   3   9       33.40       30.76      4.18 o
  -7   3   9       30.28       28.69      4.01 o
  -6   3   9       46.40       34.14      5.67 o
  -5   3   9        0.37        1.54      2.35 o
  -4   3   9        6.15        0.12      1.73 o
  -3   3   9        6.79        4.34      2.20 o
  -2   3   9     1306.70     1369.55     15.86 o
  -1   3   9      431.74      409.54      7.80 o
   0   3   9        0.91        4.23      2.06 o
   1   3   9     2326.88     2476.30     27.05 o
   2   3   9        0.46        0.02      1.85 o
   3   3   9       63.43       52.86      4.02 o
   4   3   9      212.60      224.45      6.42 o
   5   3   9      492.53      509.63     14.24 o
   6   3   9        6.05       -1.43      3.95 o
   7   3   9        3.01        6.85      5.85 o
  -8   4   9       28.57       25.27      5.16 o
  -7   4   9       11.64       12.96      3.84 o
  -6   4   9       16.11        9.64      3.50 o
  -5   4   9       70.83       85.33      4.36 o
  -4   4   9        9.90        3.61      2.09 o
  -3   4   9      200.15      214.76      5.43 o
  -2   4   9        8.61        8.61      2.01 o
  -1   4   9        6.48       11.34      2.42 o
   0   4   9      227.45      262.75      6.84 o
   1   4   9     1050.69     1170.14     15.57 o
   2   4   9       31.87       31.44      3.38 o
   3   4   9       58.13       57.60      3.67 o
   4   4   9        2.86       -0.87      2.45 o
   5   4   9       17.45        4.91      4.58 o
   6   4   9        0.37       -2.85      4.66 o
   7   4   9        1.69       -1.12      6.57 o
  -8   5   9       68.30       62.94      5.34 o
  -7   5   9        5.98        4.83      3.71 o
  -6   5   9      217.50      240.71      8.51 o
  -5   5   9        0.04        3.73      3.03 o
  -4   5   9      161.10      138.73      5.49 o
  -3   5   9      367.53      368.89      7.29 o
  -2   5   9      320.73      324.69      7.25 o
  -1   5   9       20.29       14.31      3.90 o
   0   5   9      743.68      741.15     13.37 o
   1   5   9       56.39       54.03      3.89 o
   2   5   9      117.61      118.40      5.76 o
   3   5   9      276.09      274.22      7.62 o
   4   5   9       87.92       86.66      5.35 o
   5   5   9      239.88      228.66     10.03 o
   6   5   9       15.93       16.48      7.34 o
   7   5   9        6.29        6.60      7.14 o
  -8   6   9        5.41        7.77      5.87 o
  -7   6   9        0.40       -3.64      3.64 o
  -6   6   9       83.09      114.36      6.38 o
  -5   6   9      245.12      315.21      9.71 o
  -4   6   9      195.01      235.38      6.07 o
  -3   6   9       59.38       61.80      3.66 o
  -2   6   9       99.14      115.91      4.71 o
  -1   6   9       26.19       26.28      3.28 o
   0   6   9      343.62      316.03      8.68 o
   1   6   9      532.75      494.36      9.56 o
   2   6   9       39.63       34.77      3.41 o
   3   6   9       33.43       25.52      3.70 o
   4   6   9        0.76       -1.99      3.65 o
   5   6   9       26.10       20.80      5.71 o
   6   6   9        8.89       20.80      7.76 o
   7   6   9       16.62       11.98     24.55 o
  -8   7   9       37.56       36.18     11.90 o
  -7   7   9        0.00       -2.30      4.22 o
  -6   7   9       37.23       31.30      4.85 o
  -5   7   9       44.43       31.01      4.81 o
  -4   7   9      111.07       97.72      4.64 o
  -3   7   9      437.85      427.78      8.38 o
  -2   7   9      322.59      282.23      7.66 o
  -1   7   9       62.99       60.76      5.97 o
   0   7   9       31.06       34.89      4.24 o
   1   7   9      615.77      613.43     11.86 o
   2   7   9       97.47      103.95      5.00 o
   3   7   9       98.36       95.85      5.85 o
   4   7   9       35.20       42.63      7.40 o
   5   7   9        3.88       -3.25      6.73 o
   6   7   9        8.63        9.83      7.62 o
   7   7   9        0.04       -4.43      7.51 o
  -7   8   9       31.66       20.27      5.46 o
  -6   8   9       20.18       14.25      5.07 o
  -5   8   9       77.46       79.19      6.23 o
  -4   8   9       23.92       19.60      5.46 o
  -3   8   9        0.62        2.14      2.71 o
  -2   8   9        9.11        8.61      3.42 o
  -1   8   9        3.54        4.77      3.06 o
   0   8   9       12.64        3.11      3.41 o
   1   8   9      797.36      793.86     14.22 o
   2   8   9        0.35       -2.61      2.61 o
   3   8   9        2.58       -1.05      5.57 o
   4   8   9        0.16       -6.33      6.33 o
   5   8   9       10.16       10.03      7.44 o
   6   8   9       11.49       11.79     11.32 o
  -7   9   9        7.88        2.88      5.09 o
  -6   9   9        7.39        5.54      7.03 o
  -5   9   9        1.81        3.82      4.90 o
  -4   9   9        1.81        3.30      4.52 o
  -3   9   9      114.73      116.85      6.27 o
  -2   9   9       74.31       76.82      5.13 o
  -1   9   9      890.75      886.46     16.71 o
   0   9   9      143.95      152.63      6.60 o
   1   9   9      163.64      144.83      6.48 o
   2   9   9       94.09       94.62      6.43 o
   3   9   9       12.27        0.42      4.16 o
   4   9   9       31.74       25.57      7.34 o
   5   9   9        3.85        6.82     11.43 o
   6   9   9       28.55       30.23      9.58 o
  -7  10   9        8.41        3.80      5.31 o
  -6  10   9       47.13       51.55      6.93 o
  -5  10   9       37.73       55.40      8.51 o
  -4  10   9       12.54       10.31      5.15 o
  -3  10   9        5.68        6.38      3.76 o
  -2  10   9      234.96      240.26      8.75 o
  -1  10   9      365.83      411.44     10.61 o
   0  10   9      271.57      288.96     12.73 o
   1  10   9        4.85       -1.14      3.58 o
   2  10   9        0.94       -0.59      5.06 o
   3  10   9       10.19        3.01      4.56 o
   4  10   9        4.75       -1.23      6.41 o
   5  10   9        0.37       -1.65      7.27 o
   6  10   9       29.01       23.82     13.55 o
  -6  11   9       25.35       20.18      6.02 o
  -5  11   9        2.11       -2.79      5.02 o
  -4  11   9       66.76       75.11      7.84 o
  -3  11   9       39.92       32.01      5.72 o
  -2  11   9        0.01       -3.81      3.81 o
  -1  11   9      193.50      189.02      8.07 o
   0  11   9       72.76       70.07      5.69 o
   1  11   9        4.62        5.66      4.44 o
   2  11   9       90.87       84.19      7.26 o
   3  11   9        3.95        1.29      5.47 o
   4  11   9       44.64       32.73      8.08 o
   5  11   9       18.41       25.82      7.82 o
   6  11   9        5.25       -1.82     10.95 o
  -6  12   9        4.73       -1.46      5.66 o
  -5  12   9        0.08       -3.63      5.53 o
  -4  12   9        4.90       -0.49      5.65 o
  -3  12   9       36.56       32.56      5.99 o
  -2  12   9       27.94       14.38      4.87 o
  -1  12   9       65.42       62.12      6.02 o
   0  12   9      445.43      463.56     13.16 o
   1  12   9        0.86       -0.98      4.40 o
   2  12   9       12.65       17.35      5.45 o
   3  12   9      129.44       97.58      9.36 o
   4  12   9        0.40       -6.59      6.59 o
   5  12   9       49.00       42.27      9.55 o
  -5  13   9        0.54       -6.10      6.10 o
  -4  13   9       46.01       42.81      8.10 o
  -3  13   9       98.40       98.47     10.84 o
  -2  13   9       84.65       72.95      7.99 o
  -1  13   9       43.10       32.51      5.65 o
   0  13   9       24.66       26.48      6.23 o
   1  13   9       15.72        3.55      5.10 o
   2  13   9       14.36        2.81      5.32 o
   3  13   9       22.90        2.29      7.45 o
   4  13   9        6.48       -1.37      7.12 o
   5  13   9       26.68       36.58      9.52 o
  -5  14   9        1.28       -2.34      6.24 o
  -4  14   9       12.26        8.02      6.50 o
  -3  14   9       33.47       36.74      7.81 o
  -2  14   9       12.76       13.60      5.97 o
  -1  14   9        0.28       -4.20      5.13 o
   0  14   9        1.65       -5.74      5.74 o
   1  14   9        1.82       -6.30      6.30 o
   2  14   9        6.88        8.36      6.98 o
   3  14   9       19.69        9.35      8.70 o
   4  14   9        1.34        0.54      7.92 o
  -4  15   9        7.59        1.34      7.10 o
  -3  15   9       11.45       21.69      8.64 o
  -2  15   9       14.45        7.78      7.24 o
  -1  15   9        3.56       -1.37      6.21 o
   0  15   9        0.01       -3.13      6.15 o
   1  15   9        0.45        1.99      6.61 o
   2  15   9        3.36       -0.97      7.76 o
   3  15   9        5.76       -6.98      7.67 o
  -3  16   9       10.63        5.82      9.04 o
  -2  16   9        1.27       -5.34      9.53 o
  -1  16   9        2.99        5.12      9.21 o
   0  16   9        1.45        5.54      7.11 o
   1  16   9       82.41      107.49     12.88 o
   2  16   9        5.59        9.58     11.10 o
  -1  17   9       12.60       14.29      9.80 o
   0  17   9       16.54       11.69     13.05 o
   1  17   9        5.82       22.50     16.44 o
  -8   0  10       54.08       63.44      7.78 o
  -7   0  10       43.43       22.99      6.40 o
  -6   0  10      631.56      668.72     21.18 o
  -5   0  10      238.49      228.98     10.09 o
  -4   0  10      689.61      729.54     15.39 o
  -3   0  10       10.92       22.66      3.86 o
  -2   0  10     2987.54     2972.48     46.47 o
  -1   0  10      875.90      791.73     19.24 o
   0   0  10      360.19      392.46     11.12 o
   1   0  10      363.74      360.27     11.03 o
   2   0  10      455.12      479.81     11.50 o
   3   0  10      757.11      783.57     14.32 o
   4   0  10      144.22      146.04      7.69 o
   5   0  10      741.85      820.10     27.15 o
   6   0  10      115.23       94.92     15.93 o
   7   0  10       10.69       13.37     10.85 o
  -8   1  10        2.55        3.01      3.79 o
  -7   1  10        0.77       -0.07      4.04 o
  -6   1  10       71.93       38.84      4.93 o
  -5   1  10       47.75       56.53      4.17 o
  -4   1  10      419.93      410.81      8.70 o
  -3   1  10        1.02       -1.65      2.10 o
  -2   1  10       93.38      102.23      4.96 o
  -1   1  10        0.89        8.80      3.50 o
   0   1  10        6.69        7.80      2.68 o
   1   1  10     1701.95     1683.86     20.25 o
   2   1  10      487.36      459.15      9.18 o
   3   1  10      254.23      275.50      7.03 o
   4   1  10        0.44        0.32      2.43 o
   5   1  10        3.24       -3.49      3.49 o
   6   1  10       76.99       75.37     10.25 o
   7   1  10        6.04        1.68      7.28 o
  -8   2  10      132.03      164.99      6.96 o
  -7   2  10      380.44      428.39     10.82 o
  -6   2  10        0.02       -2.04      3.62 o
  -5   2  10       16.88        5.70      2.87 o
  -4   2  10       78.29       77.39      3.80 o
  -3   2  10      506.73      529.57     11.96 o
  -2   2  10        0.16        0.65      2.16 o
  -1   2  10     2030.74     2084.16     27.33 o
   0   2  10     1298.40     1132.12     17.51 o
   1   2  10      984.59      962.46     13.74 o
   2   2  10      123.78      132.83      4.95 o
   3   2  10     1025.00     1021.81     13.17 o
   4   2  10        8.24        7.89      3.28 o
   5   2  10       70.34       70.09      5.90 o
   6   2  10       11.41        7.90      5.70 o
   7   2  10        0.49       -7.08     11.46 o
  -8   3  10        2.86        4.94      4.17 o
  -7   3  10       20.07       20.76      4.33 o
  -6   3  10       63.24       78.31      5.43 o
  -5   3  10       10.43       12.14      3.11 o
  -4   3  10       12.55        8.26      2.21 o
  -3   3  10       16.15       25.55      2.88 o
  -2   3  10       65.76       79.28      4.23 o
  -1   3  10     1065.73     1063.12     16.89 o
   0   3  10      456.53      482.68     10.39 o
   1   3  10      124.30       98.46      4.47 o
   2   3  10      133.62      139.01      5.15 o
   3   3  10      342.91      378.46      8.34 o
   4   3  10      296.39      318.55      9.07 o
   5   3  10       10.95        5.34      4.43 o
   6   3  10       11.44        0.75      6.54 o
   7   3  10        0.30       -5.20      5.50 o
  -8   4  10       21.54       15.33      4.33 o
  -7   4  10        8.01        6.13      3.95 o
  -6   4  10      394.06      409.50     10.89 o
  -5   4  10      646.97      629.80     13.62 o
  -4   4  10      172.86      149.87      4.53 o
  -3   4  10     2564.21     2589.26     27.18 o
  -2   4  10      569.30      545.59     10.74 o
  -1   4  10      683.50      640.03     15.12 o
   0   4  10      431.43      440.23     10.13 o
   1   4  10      202.02      221.48      6.38 o
   2   4  10      343.41      389.25      8.43 o
   3   4  10       44.63       37.25      4.84 o
   4   4  10      204.24      176.84      7.17 o
   5   4  10      188.15      176.94     10.63 o
   6   4  10       87.21       98.44     11.18 o
   7   4  10        1.61        8.68      6.11 o
  -8   5  10        6.34        7.04      4.41 o
  -7   5  10        6.94       11.26      4.12 o
  -6   5  10       46.94       43.63      5.04 o
  -5   5  10        6.49        5.07      3.91 o
  -4   5  10        2.04       -1.01      2.26 o
  -3   5  10      639.93      672.40     10.76 o
  -2   5  10       95.17       75.42      4.10 o
  -1   5  10      528.14      497.87     10.19 o
   0   5  10      120.80      120.64      5.77 o
   1   5  10      285.69      276.70      7.24 o
   2   5  10       90.24       94.01      4.71 o
   3   5  10      125.06      122.34      6.15 o
   4   5  10      664.87      684.08     15.52 o
   5   5  10       28.91       16.93      7.53 o
   6   5  10       20.27       25.19      8.14 o
   7   5  10       20.28       27.25      8.71 o
  -8   6  10       49.32       34.72      8.51 o
  -7   6  10       20.29       23.20      5.17 o
  -6   6  10      229.25      236.95      9.05 o
  -5   6  10       18.30        0.64      3.82 o
  -4   6  10        0.03       -2.63      2.78 o
  -3   6  10       41.65       43.66      3.53 o
  -2   6  10       26.83       24.50      3.43 o
  -1   6  10       15.37       16.08      3.20 o
   0   6  10     1229.93     1243.05     22.77 o
   1   6  10      719.02      696.52     13.65 o
   2   6  10      139.88      133.93      5.54 o
   3   6  10      244.58      254.16      8.48 o
   4   6  10       40.12       55.40      9.64 o
   5   6  10        0.15       -4.40      6.54 o
   6   6  10        1.56        6.47      7.13 o
   7   6  10       52.52       62.76     17.00 o
  -7   7  10       15.23       18.87      5.44 o
  -6   7  10        0.17        1.86      4.53 o
  -5   7  10        6.05        2.92      4.04 o
  -4   7  10        5.19        7.25      3.44 o
  -3   7  10       12.89        7.72      3.01 o
  -2   7  10       82.73       90.91      5.10 o
  -1   7  10       13.16        4.51      3.04 o
   0   7  10      161.44      154.26      8.05 o
   1   7  10      369.64      383.83      9.54 o
   2   7  10      128.27      145.88      5.95 o
   3   7  10        9.93        0.23      3.70 o
   4   7  10        1.74        5.46      6.52 o
   5   7  10       18.10        8.85      7.69 o
   6   7  10       35.44       41.03      9.80 o
  -7   8  10       26.87       34.42      6.17 o
  -6   8  10       15.52       25.71      5.62 o
  -5   8  10      135.87      176.53     10.29 o
  -4   8  10       63.79       48.08      6.13 o
  -3   8  10      217.25      190.42      7.40 o
  -2   8  10      708.99      702.41     14.87 o
  -1   8  10     1091.89     1122.43     19.35 o
   0   8  10       11.28        6.97      5.49 o
   1   8  10       83.01       73.81      5.15 o
   2   8  10      268.85      276.41     11.87 o
   3   8  10       84.20       93.57      7.81 o
   4   8  10       11.67        0.68      6.96 o
   5   8  10      129.96      130.33     15.25 o
   6   8  10       77.22       82.70     12.27 o
  -7   9  10        3.88        5.16      5.35 o
  -6   9  10        0.83        1.63      4.84 o
  -5   9  10       41.31       33.51      6.64 o
  -4   9  10       82.18       86.06      7.61 o
  -3   9  10      402.04      437.51     11.43 o
  -2   9  10        0.38        3.53      3.51 o
  -1   9  10     1419.59     1318.52     22.08 o
   0   9  10       93.82       89.38      6.51 o
   1   9  10        2.38       -3.44      3.44 o
   2   9  10        0.44       -1.66      4.40 o
   3   9  10      163.18      137.59      9.34 o
   4   9  10       14.37        8.35     11.97 o
   5   9  10        2.23        3.61      7.53 o
   6   9  10       68.70       78.25     12.48 o
  -6  10  10        9.02        9.30      5.69 o
  -5  10  10       45.03       43.10      6.86 o
  -4  10  10      102.59      106.17      8.56 o
  -3  10  10       45.78       62.59      6.38 o
  -2  10  10       31.56       49.93      5.35 o
  -1  10  10      996.11      970.03     18.67 o
   0  10  10      131.64      133.99      6.91 o
   1  10  10      131.49      119.78      9.67 o
   2  10  10        6.68        0.31      5.56 o
   3  10  10       70.39       71.15     10.30 o
   4  10  10        7.26        8.51      8.08 o
   5  10  10        0.35        1.18      8.02 o
   6  10  10        0.46       -6.38      8.30 o
  -6  11  10       33.97       43.46      7.46 o
  -5  11  10        1.73       -5.34      5.34 o
  -4  11  10        0.35       -4.96      4.96 o
  -3  11  10       27.64       35.39      5.99 o
  -2  11  10       15.63        4.79      4.50 o
  -1  11  10       10.91       13.72      4.85 o
   0  11  10       55.87       51.64      5.43 o
   1  11  10        0.58       -0.60      4.91 o
   2  11  10       42.32       21.00      5.60 o
   3  11  10       26.77       33.48      6.95 o
   4  11  10        6.71        8.35      6.90 o
   5  11  10        7.94       11.46      9.50 o
  -6  12  10        1.46        4.47      5.96 o
  -5  12  10       59.57       69.38      8.44 o
  -4  12  10        4.68       -3.61      5.44 o
  -3  12  10        8.10        3.86      5.87 o
  -2  12  10        9.28        0.65      4.46 o
  -1  12  10        0.46        5.41      4.54 o
   0  12  10       42.72       31.98      6.47 o
   1  12  10        0.94       -2.12      5.05 o
   2  12  10       45.35       41.47      9.38 o
   3  12  10       22.13       28.50     11.87 o
   4  12  10        5.48        6.31      7.45 o
   5  12  10       26.59       24.77     10.60 o
  -5  13  10        7.38       12.78      6.99 o
  -4  13  10       66.15       86.07     10.37 o
  -3  13  10       63.81       66.10      8.54 o
  -2  13  10        1.93        3.87      5.41 o
  -1  13  10        1.45       -4.27      4.85 o
   0  13  10        0.45        5.10      5.75 o
   1  13  10        0.26       -3.06      5.09 o
   2  13  10        2.68       -0.30      6.52 o
   3  13  10       90.75       87.20     11.46 o
   4  13  10        2.04        1.49      7.87 o
  -4  14  10        1.13       10.27      7.06 o
  -3  14  10        7.53       -3.48      6.34 o
  -2  14  10        0.02       -5.21      5.66 o
  -1  14  10       69.58       59.48      7.60 o
   0  14  10       11.57        1.68      6.57 o
   1  14  10       44.70       44.85      8.45 o
   2  14  10        0.69        2.98      9.99 o
   3  14  10       80.57       90.58     12.22 o
   4  14  10        0.41       -2.69     10.10 o
  -4  15  10        3.91        5.66      7.42 o
  -3  15  10       14.66       23.44      9.46 o
  -2  15  10        2.89       -9.25      9.86 o
  -1  15  10        5.43        4.78      7.95 o
   0  15  10        2.08        2.11      6.85 o
   1  15  10      135.26      143.70     17.25 o
   2  15  10       71.58       93.08     15.02 o
   3  15  10       30.33       32.91     10.04 o
  -2  16  10       17.78       23.00     11.86 o
  -1  16  10        9.95        0.66      8.69 o
   0  16  10        2.15        1.14      7.64 o
   1  16  10        5.20        3.43      9.16 o
   2  16  10       17.94       12.25     15.46 o
  -8   1  11        7.47        3.94      4.09 o
  -7   1  11      192.92      207.89      8.91 o
  -6   1  11        2.24        5.55      4.17 o
  -5   1  11      522.85      478.38     13.21 o
  -4   1  11       22.60       11.19      2.78 o
  -3   1  11      171.73      185.42      5.67 o
  -2   1  11       21.42       32.72      3.07 o
  -1   1  11     1197.00     1173.66     16.92 o
   0   1  11       34.26       29.51      3.32 o
   1   1  11        3.03        2.64      2.27 o
   2   1  11      641.57      652.07     11.69 o
   3   1  11      422.90      409.05      8.94 o
   4   1  11       36.90       37.68      4.16 o
   5   1  11       96.00       81.00      8.61 o
   6   1  11      121.68      120.79     14.25 o
   7   1  11        2.08        7.79      7.77 o
  -8   2  11        0.04        2.40      4.12 o
  -7   2  11        4.58       13.46      4.40 o
  -6   2  11       19.14       12.10      4.55 o
  -5   2  11     1109.69     1051.42     21.04 o
  -4   2  11       39.23       41.55      3.40 o
  -3   2  11      112.76       98.39      4.42 o
  -2   2  11       22.20       16.97      2.73 o
  -1   2  11     1131.18     1240.58     19.23 o
   0   2  11      123.45      119.74      5.66 o
   1   2  11      222.14      251.78      6.84 o
   2   2  11       56.71       58.00      4.05 o
   3   2  11      324.86      298.36      8.18 o
   4   2  11       65.16       67.85      5.32 o
   5   2  11       77.52       75.77      8.52 o
   6   2  11        6.47        3.08      5.46 o
   7   2  11       10.54       13.21      8.48 o
  -8   3  11       28.67       27.98      4.87 o
  -7   3  11      204.53      251.92      9.15 o
  -6   3  11       42.74       58.99      5.96 o
  -5   3  11       46.82       27.57      4.76 o
  -4   3  11      262.14      236.10      6.55 o
  -3   3  11       32.52       21.11      2.88 o
  -2   3  11      655.92      639.10     11.64 o
  -1   3  11      274.75      228.63      7.57 o
   0   3  11       38.96       23.80      3.65 o
   1   3  11        0.07       -1.15      2.33 o
   2   3  11       55.98       41.62      3.86 o
   3   3  11        0.19       -2.28      2.65 o
   4   3  11        0.90       -3.93      3.93 o
   5   3  11       18.68       11.84      7.10 o
   6   3  11        8.93        8.67      5.96 o
   7   3  11        2.08       -4.82      6.09 o
  -8   4  11       21.22       18.53      5.33 o
  -7   4  11        0.21       -3.77      3.77 o
  -6   4  11       44.24       59.83      5.43 o
  -5   4  11      288.61      323.23     10.28 o
  -4   4  11       53.49       68.84      3.51 o
  -3   4  11       77.93       90.48      4.08 o
  -2   4  11       42.46       44.74      3.92 o
  -1   4  11      131.05      127.72      5.61 o
   0   4  11        4.73       -0.95      3.05 o
   1   4  11        7.83        7.06      2.80 o
   2   4  11     1044.93     1118.99     16.19 o
   3   4  11        0.90        5.62      3.16 o
   4   4  11       35.55       24.26      7.95 o
   5   4  11        3.99       -4.12      6.57 o
   6   4  11        0.40       -0.50      6.83 o
   7   4  11       38.60       47.63     13.95 o
  -7   5  11       69.32       82.60      7.45 o
  -6   5  11      141.64      158.93      7.61 o
  -5   5  11      210.23      186.92      8.03 o
  -4   5  11      241.22      209.47      7.43 o
  -3   5  11        1.01        1.93      2.53 o
  -2   5  11        1.57       -0.80      2.45 o
  -1   5  11      869.59      930.27     17.20 o
   0   5  11     2116.20     2212.13     30.28 o
   1   5  11      317.50      378.03      9.43 o
   2   5  11      262.42      273.77      7.68 o
   3   5  11        4.00        9.43      3.95 o
   4   5  11        1.92       -2.47      6.47 o
   5   5  11       51.61       51.76     10.04 o
   6   5  11       30.90       36.44      9.72 o
   7   5  11       19.44        3.49     10.85 o
  -7   6  11        2.01        4.30      4.75 o
  -6   6  11       14.04       17.57      5.16 o
  -5   6  11       50.51       70.36      6.08 o
  -4   6  11       19.34       18.43      6.02 o
  -3   6  11      186.98      207.92      8.05 o
  -2   6  11        1.38        1.86      2.88 o
  -1   6  11        9.04        8.48      3.23 o
   0   6  11      211.19      216.40      8.08 o
   1   6  11        1.23        1.84      3.21 o
   2   6  11        0.78       -2.73      2.73 o
   3   6  11       90.45       74.43     10.89 o
   4   6  11      122.80      133.07     13.44 o
   5   6  11        2.93       -1.07      7.36 o
   6   6  11       28.26       22.83      9.55 o
  -7   7  11       26.75       34.81      6.29 o
  -6   7  11       61.08       65.13      6.74 o
  -5   7  11       57.87       64.39      6.83 o
  -4   7  11       23.39       18.71      5.18 o
  -3   7  11        1.47       -2.10      2.89 o
  -2   7  11        1.80       -1.48      3.08 o
  -1   7  11      580.41      562.10     12.84 o
   0   7  11      828.89      786.13     15.77 o
   1   7  11       22.33       12.43      3.62 o
   2   7  11      143.19      137.59      7.79 o
   3   7  11       34.22       37.86      6.04 o
   4   7  11        2.20       -6.17      6.17 o
   5   7  11        5.37       -1.58      7.40 o
   6   7  11       22.18       17.68      9.62 o
  -7   8  11       13.26       16.32      5.85 o
  -6   8  11        0.00        3.08      5.16 o
  -5   8  11       51.92       42.46      6.56 o
  -4   8  11        9.16        6.41      4.98 o
  -3   8  11      162.37      161.90      7.25 o
  -2   8  11       10.49       15.58      4.10 o
  -1   8  11      314.51      325.99     11.35 o
   0   8  11        0.79       -3.17      3.55 o
   1   8  11      133.02      111.03      6.66 o
   2   8  11       25.15       21.11      5.86 o
   3   8  11       43.81       69.05     12.24 o
   4   8  11       41.73       15.91      8.34 o
   5   8  11        0.50       -1.91      7.06 o
   6   8  11        4.94       15.45      9.71 o
  -7   9  11       35.04       24.80     12.16 o
  -6   9  11       33.61       37.17      7.80 o
  -5   9  11        1.04        0.98      5.11 o
  -4   9  11       32.31       52.18      6.97 o
  -3   9  11       14.64        6.06      4.46 o
  -2   9  11        0.05        4.16      3.74 o
  -1   9  11      109.72      116.54      7.11 o
   0   9  11      151.17      173.51      8.05 o
   1   9  11       16.95        6.29      5.18 o
   2   9  11       23.62       22.54     10.68 o
   3   9  11        2.30        1.76      5.95 o
   4   9  11        0.01       -7.38      7.38 o
   5   9  11        4.03        6.65      8.59 o
   6   9  11       34.76       38.91     10.91 o
  -6  10  11        7.39        5.92      5.86 o
  -5  10  11        6.39        7.46      5.70 o
  -4  10  11        9.46       18.27      6.31 o
  -3  10  11       74.24       72.82      7.40 o
  -2  10  11      353.53      360.53     11.27 o
  -1  10  11        5.51        0.80      4.30 o
   0  10  11       34.91       28.34      5.10 o
   1  10  11      170.16      154.56     10.08 o
   2  10  11       12.53       18.56      6.07 o
   3  10  11        9.28        0.67      6.01 o
   4  10  11        0.63        0.23      7.94 o
   5  10  11       19.77       20.29     13.18 o
  -6  11  11        0.49        8.67      6.14 o
  -5  11  11       51.67       42.44      7.67 o
  -4  11  11       30.98       15.25      6.57 o
  -3  11  11        0.60       -6.03      6.03 o
  -2  11  11        8.91       13.69      4.79 o
  -1  11  11       51.04       52.08      6.29 o
   0  11  11        5.39        1.43      5.00 o
   1  11  11      144.17      155.43     10.47 o
   2  11  11       68.01       89.45      8.98 o
   3  11  11       37.61       27.14      9.94 o
   4  11  11        2.32       -7.35      7.35 o
   5  11  11        1.83       -2.35      9.05 o
  -5  12  11       42.24       45.17      8.04 o
  -4  12  11       51.13       39.06      8.09 o
  -3  12  11        0.01       -0.58      5.87 o
  -2  12  11       57.60       54.58     10.29 o
  -1  12  11      123.67      156.89      9.67 o
   0  12  11        8.35        7.78      6.41 o
   1  12  11        3.72       -1.73      5.00 o
   2  12  11       16.23       16.63      6.80 o
   3  12  11       18.48        8.44      9.23 o
   4  12  11        0.35       -6.42      8.69 o
  -5  13  11       57.93       56.84      9.06 o
  -4  13  11        2.19        4.41      6.61 o
  -3  13  11       15.67       13.57      6.73 o
  -2  13  11        0.04       -3.12      5.24 o
  -1  13  11       68.45       63.86      7.80 o
   0  13  11       31.50       33.18      7.45 o
   1  13  11        7.48       -4.44      6.24 o
   2  13  11       17.90       15.85      7.25 o
   3  13  11        8.24       -2.71      7.92 o
   4  13  11       15.32       24.57     11.45 o
  -4  14  11        3.14        5.57      7.38 o
  -3  14  11        7.56        6.79      6.71 o
  -2  14  11        1.13       -2.52      7.71 o
  -1  14  11        0.19       -0.13      7.33 o
   0  14  11        0.03       -0.51      6.11 o
   1  14  11       36.29       26.97      7.76 o
   2  14  11        7.59       22.90     10.77 o
   3  14  11        4.32        9.88     11.93 o
  -3  15  11        0.00       -4.72      8.72 o
  -2  15  11        2.61       -1.60      9.83 o
  -1  15  11        8.66        2.55      8.22 o
   0  15  11       49.78       63.96     12.96 o
   1  15  11       12.37       11.77      8.79 o
   2  15  11       11.25       15.45     11.23 o
  -1  16  11       10.44       -4.04      8.84 o
   0  16  11        1.51       -2.80      8.36 o
  -8   0  12       31.82       49.85      8.59 o
  -7   0  12        2.91       -6.12      6.12 o
  -6   0  12      350.40      404.41     17.88 o
  -5   0  12     2056.42     2306.46     53.25 o
  -4   0  12      254.74      288.54     10.34 o
  -3   0  12       48.23       48.11      5.57 o
  -2   0  12      236.24      237.12     10.94 o
  -1   0  12       73.31       67.80      6.94 o
   0   0  12      103.24       97.82     11.15 o
   1   0  12       33.27       18.96      4.10 o
   2   0  12      216.71      215.22      9.17 o
   3   0  12       49.25       45.73      8.49 o
   4   0  12      149.20      140.75     17.79 o
   5   0  12       25.20       14.49     11.64 o
   6   0  12       88.69      104.42     17.28 o
   7   0  12        6.24        7.41     11.46 o
  -8   1  12       11.67       10.66      6.43 o
  -7   1  12        4.27       -1.72      4.56 o
  -6   1  12      117.19      130.94      7.87 o
  -5   1  12       34.07       22.15      8.34 o
  -4   1  12      124.68      125.98      5.11 o
  -3   1  12      374.26      391.28      8.51 o
  -2   1  12        0.67        2.47      2.87 o
  -1   1  12       10.56        7.52      3.65 o
   0   1  12      669.25      634.78     12.04 o
   1   1  12       87.21       76.49      4.28 o
   2   1  12      652.61      672.23     11.29 o
   3   1  12       13.25        7.72      2.82 o
   4   1  12      257.06      225.70     28.56 o
   5   1  12       81.81       85.13     19.89 o
   6   1  12        1.31        7.31      7.87 o
  -8   2  12        2.10       -3.14      4.68 o
  -7   2  12      128.41      144.67      7.75 o
  -6   2  12       79.41       78.53     12.10 o
  -5   2  12      114.52       66.96      8.78 o
  -4   2  12      302.70      291.43      8.46 o
  -3   2  12       90.36       80.97      4.47 o
  -2   2  12      310.09      309.12      8.85 o
  -1   2  12       43.95       33.92      4.09 o
   0   2  12      187.78      187.53      7.11 o
   1   2  12      649.03      626.28     12.14 o
   2   2  12      110.01      113.37      5.41 o
   3   2  12        0.13       -3.11      3.11 o
   4   2  12        2.06        2.08      5.58 o
   5   2  12       80.98       78.92      9.05 o
   6   2  12        9.63        5.47      7.53 o
  -7   3  12        1.22        0.05      4.33 o
  -6   3  12       20.76       22.43      4.81 o
  -5   3  12      448.99      485.53     12.66 o
  -4   3  12      373.06      373.09     10.89 o
  -3   3  12       37.57       45.01      3.62 o
  -2   3  12       53.10       62.13      4.79 o
  -1   3  12      522.36      527.74     11.84 o
   0   3  12      123.21      112.13      5.96 o
   1   3  12       57.63       48.51      4.38 o
   2   3  12      532.11      527.80     10.66 o
   3   3  12        0.20       -4.00      4.28 o
   4   3  12       15.56       19.47      7.29 o
   5   3  12        0.02       -5.02      6.74 o
   6   3  12        0.69        2.92      6.04 o
  -7   4  12       33.40       23.84      5.54 o
  -6   4  12        9.66        9.91      7.53 o
  -5   4  12       82.83       74.44      6.78 o
  -4   4  12      675.77      751.88     16.28 o
  -3   4  12       38.81       35.93      3.95 o
  -2   4  12       34.76       34.46      3.94 o
  -1   4  12      531.05      545.87     11.39 o
   0   4  12      358.36      331.82      9.83 o
   1   4  12      122.65      128.32      6.03 o
   2   4  12      683.97      701.64     12.66 o
   3   4  12      834.45      830.00     20.11 o
   4   4  12        3.84        0.89      6.94 o
   5   4  12        0.12        3.34      8.20 o
   6   4  12       55.36       66.36     12.44 o
  -7   5  12        1.60       -0.76      4.76 o
  -6   5  12        3.10        5.68      4.59 o
  -5   5  12        6.86        8.13      4.81 o
  -4   5  12       65.00       93.42      6.57 o
  -3   5  12      733.36      755.32     14.03 o
  -2   5  12       63.91       67.41      5.07 o
  -1   5  12       85.66       85.35      5.35 o
   0   5  12      954.27      842.03     16.29 o
   1   5  12       36.72       30.75      4.62 o
   2   5  12      182.72      195.41     13.77 o
   3   5  12      144.08      140.78      8.90 o
   4   5  12      113.48      119.96     12.86 o
   5   5  12       40.12       54.09     10.56 o
   6   5  12        0.63       -4.11      7.21 o
  -7   6  12      125.11      160.39      9.29 o
  -6   6  12       89.68       84.44      7.42 o
  -5   6  12       24.71       15.44      5.17 o
  -4   6  12       13.04       19.19      5.34 o
  -3   6  12       29.88       35.61      4.67 o
  -2   6  12      311.09      310.79      8.94 o
  -1   6  12       58.26       60.10      5.33 o
   0   6  12     2280.20     2310.23     32.39 o
   1   6  12        0.17       -2.37      3.52 o
   2   6  12       78.48       80.47      7.53 o
   3   6  12       11.55       12.57      5.24 o
   4   6  12       10.29       10.64      7.97 o
   5   6  12       23.16       21.81      9.23 o
   6   6  12        0.12       -3.99      7.88 o
  -7   7  12        0.08        2.84      5.61 o
  -6   7  12        8.97        1.83      5.13 o
  -5   7  12       40.24       33.15      6.27 o
  -4   7  12        0.96       -3.16      4.49 o
  -3   7  12      335.77      356.28     10.32 o
  -2   7  12      268.93      249.55      8.87 o
  -1   7  12      486.36      550.46     19.40 o
   0   7  12       37.16       35.88      5.68 o
   1   7  12      440.96      438.93     11.88 o
   2   7  12      157.86      171.44     14.33 o
   3   7  12       21.28       35.34      6.31 o
   4   7  12       20.80       11.72      8.58 o
   5   7  12        4.62        5.92      8.03 o
   6   7  12        4.59       10.61      9.04 o
  -7   8  12        1.97       -6.35      6.35 o
  -6   8  12       40.23       34.09      6.81 o
  -5   8  12       58.29       56.62     11.89 o
  -4   8  12       78.74       72.58      7.53 o
  -3   8  12       34.64       33.92      7.50 o
  -2   8  12       73.69       93.11      6.27 o
  -1   8  12       30.73       25.32      5.20 o
   0   8  12        3.50       -2.09      3.89 o
   1   8  12        4.21       -0.27      4.47 o
   2   8  12       33.08       34.84      6.40 o
   3   8  12        1.82        0.15      5.93 o
   4   8  12       46.10       46.72     16.67 o
   5   8  12       34.49       19.12     10.06 o
  -6   9  12       16.30       15.27      6.08 o
  -5   9  12       72.80       53.87      7.41 o
  -4   9  12       19.94       27.90      6.49 o
  -3   9  12       12.45        5.95      4.71 o
  -2   9  12      220.35      203.66      8.72 o
  -1   9  12       62.06       57.62      7.39 o
   0   9  12       24.55       28.88      5.07 o
   1   9  12       10.12       22.29      6.16 o
   2   9  12      195.39      204.00     11.19 o
   3   9  12       11.50        6.70      6.49 o
   4   9  12       78.75       95.40     13.07 o
   5   9  12       84.86      104.82     14.14 o
  -6  10  12       20.56       15.55      6.77 o
  -5  10  12      140.84      172.83     11.09 o
  -4  10  12       94.44      106.66      9.24 o
  -3  10  12        0.84       -5.20      5.20 o
  -2  10  12      171.91      151.72     11.55 o
  -1  10  12       12.70       17.04      4.85 o
   0  10  12        6.13        5.37      5.00 o
   1  10  12       70.23       74.05     10.86 o
   2  10  12       33.85       36.74      7.43 o
   3  10  12        0.30        2.73      8.19 o
   4  10  12        0.05        0.39      8.57 o
   5  10  12        3.46        8.86      9.65 o
  -5  11  12       25.69       21.54      7.19 o
  -4  11  12        1.26       -3.74      5.90 o
  -3  11  12        0.21       -2.22      5.62 o
  -2  11  12      184.26      194.20     10.32 o
  -1  11  12       69.23       69.31      6.67 o
   0  11  12       97.66      106.41     13.27 o
   1  11  12       24.09       21.34      6.92 o
   2  11  12      245.65      285.50     24.38 o
   3  11  12       35.16       52.07     12.26 o
   4  11  12        0.03       -8.72      8.72 o
  -5  12  12       56.89       68.27     11.73 o
  -4  12  12       19.33       10.66      7.04 o
  -3  12  12        0.56        2.14      6.30 o
  -2  12  12       14.67        2.31      5.08 o
  -1  12  12       13.46        9.88      5.83 o
   0  12  12        6.65        9.72      6.43 o
   1  12  12        1.31       -2.38      6.16 o
   2  12  12       49.95       55.80     10.37 o
   3  12  12       75.27       76.54     14.06 o
   4  12  12       13.13       19.32     11.01 o
  -4  13  12        5.95        1.63      7.44 o
  -3  13  12       34.93       41.79      9.69 o
  -2  13  12       58.05       64.88      9.02 o
  -1  13  12        3.73       -4.82      5.93 o
   0  13  12       11.11        9.12      6.56 o
   1  13  12        1.09       -6.23      6.23 o
   2  13  12       41.59       71.61     10.92 o
   3  13  12        1.02        6.54     10.51 o
  -3  14  12        6.23        6.16      8.57 o
  -2  14  12        0.12       -6.98      7.55 o
  -1  14  12        0.00        1.26      7.89 o
   0  14  12       45.45       64.82      9.73 o
   1  14  12       18.29       21.51      9.58 o
   2  14  12       15.07       27.21     13.41 o
  -2  15  12        8.71        2.88     18.61 o
  -1  15  12       22.15       43.05     10.87 o
   0  15  12       10.95        7.97      7.83 o
   1  15  12        8.16        6.79      9.25 o
  -7   1  13        0.15        1.11      4.77 o
  -6   1  13      136.89      135.30      8.64 o
  -5   1  13      133.13      160.15      8.77 o
  -4   1  13      383.30      411.58     13.34 o
  -3   1  13      252.29      214.55      7.77 o
  -2   1  13      105.33       95.35      5.78 o
  -1   1  13      123.00      117.14      5.73 o
   0   1  13      317.35      297.43      8.54 o
   1   1  13      300.82      301.98     12.44 o
   2   1  13      108.44      119.55      6.11 o
   3   1  13      401.76      427.68     12.79 o
   4   1  13       25.55       20.58      6.80 o
   5   1  13       48.62       39.23     10.12 o
   6   1  13        0.11       -2.88      7.78 o
  -7   2  13        1.10       -4.54      4.54 o
  -6   2  13       98.76       67.39      6.81 o
  -5   2  13        1.78        0.44      4.50 o
  -4   2  13      144.42      121.23      8.79 o
  -3   2  13        3.11       -0.12      3.06 o
  -2   2  13      199.29      177.31      6.60 o
  -1   2  13      145.27      127.85      5.97 o
   0   2  13      449.16      460.30     10.59 o
   1   2  13        4.00        3.06      3.61 o
   2   2  13        0.01       -1.23      3.76 o
   3   2  13       70.25       59.70      6.29 o
   4   2  13        8.19        2.97      5.95 o
   5   2  13       34.11       32.35      7.75 o
   6   2  13        5.14        7.89      8.67 o
  -7   3  13        0.02        1.44      4.88 o
  -6   3  13      112.97      104.32      7.88 o
  -5   3  13       52.15       51.00      5.60 o
  -4   3  13      506.52      553.83     15.73 o
  -3   3  13      116.04       94.26      5.29 o
  -2   3  13      424.26      433.41     10.95 o
  -1   3  13        3.91        1.23      3.32 o
   0   3  13      100.74       82.76      6.14 o
   1   3  13     1044.68     1041.51     26.10 o
   2   3  13      322.78      343.30     12.90 o
   3   3  13       33.19       34.11      6.29 o
   4   3  13       77.37       97.60     12.03 o
   5   3  13       34.38       32.49      7.71 o
   6   3  13       26.81       22.17      7.83 o
  -7   4  13       10.30        9.75      5.40 o
  -6   4  13        0.15        3.57      4.83 o
  -5   4  13        6.66       16.60      5.28 o
  -4   4  13      253.17      275.11     13.23 o
  -3   4  13      137.73      127.80      6.09 o
  -2   4  13        6.98        0.54      3.33 o
  -1   4  13       29.34       22.09      3.97 o
   0   4  13        7.78        5.71      3.92 o
   1   4  13        0.05       -1.88      3.53 o
   2   4  13        0.28       -0.35      4.29 o
   3   4  13        5.65       -1.47      4.70 o
   4   4  13        0.79        7.42      7.57 o
   5   4  13        3.78       14.33     11.71 o
   6   4  13        1.76       -0.03      6.71 o
  -7   5  13        1.21       -3.62      5.14 o
  -6   5  13       50.65       64.87      7.10 o
  -5   5  13        0.03        1.28      4.74 o
  -4   5  13       38.10       27.34      8.95 o
  -3   5  13       30.90       25.28      4.31 o
  -2   5  13      263.81      234.87      8.52 o
  -1   5  13      207.03      200.57      8.24 o
   0   5  13      179.64      205.01      8.56 o
   1   5  13      302.15      298.56      9.93 o
   2   5  13       23.54       32.56      6.08 o
   3   5  13        1.52        1.65      4.87 o
   4   5  13       26.74       45.24     17.54 o
   5   5  13       59.63       58.20     11.08 o
   6   5  13        0.19       -8.13      8.13 o
  -7   6  13        6.08        2.22      5.48 o
  -6   6  13        1.72       -4.70      4.70 o
  -5   6  13       18.14       25.34      6.15 o
  -4   6  13       65.00       57.70      6.96 o
  -3   6  13        2.53        6.02      3.86 o
  -2   6  13       19.10       17.04      4.29 o
  -1   6  13      427.09      425.33     11.85 o
   0   6  13        2.51        5.09      4.15 o
   1   6  13       15.91       12.43      4.48 o
   2   6  13        1.68       -4.31      4.31 o
   3   6  13       29.59       19.47      6.85 o
   4   6  13        6.75        6.11     11.62 o
   5   6  13        2.48       -1.99      7.98 o
   6   6  13       11.49       -3.47      8.25 o
  -6   7  13        4.42        6.88      5.52 o
  -5   7  13        2.89       -1.52      5.14 o
  -4   7  13        3.95       -3.68      5.05 o
  -3   7  13      144.74      150.76      8.45 o
  -2   7  13       14.19       19.69      4.60 o
  -1   7  13      372.51      362.17     11.20 o
   0   7  13      125.46      115.56      7.14 o
   1   7  13        0.72       -4.08      4.08 o
   2   7  13      162.59      185.92     10.62 o
   3   7  13      103.34      121.83     10.92 o
   4   7  13       37.08       42.53     10.41 o
   5   7  13        1.43        0.93      8.46 o
  -6   8  13        5.48       15.39      6.33 o
  -5   8  13       17.51       18.73      6.34 o
  -4   8  13       53.19       45.34      7.34 o
  -3   8  13       33.59       31.99      5.86 o
  -2   8  13      236.87      276.73     14.56 o
  -1   8  13      409.19      443.32     12.58 o
   0   8  13      157.79      180.84      9.66 o
   1   8  13       40.09       41.08      7.00 o
   2   8  13        2.48       -5.04      5.04 o
   3   8  13       46.74       57.03     11.09 o
   4   8  13       12.97       22.38      9.90 o
   5   8  13        8.25        5.50      9.20 o
  -6   9  13        9.52       11.46      6.35 o
  -5   9  13       26.01       46.75      7.57 o
  -4   9  13      270.43      258.96     12.52 o
  -3   9  13      154.68      155.03     11.37 o
  -2   9  13        0.91       -3.53      4.41 o
  -1   9  13        5.00        3.02      4.96 o
   0   9  13        4.30       -3.99      4.96 o
   1   9  13       69.25       75.16      8.40 o
   2   9  13        1.59       -0.04      5.98 o
   3   9  13        8.00        7.82      9.01 o
   4   9  13       18.69       31.51     10.37 o
   5   9  13        1.74        4.43      9.70 o
  -5  10  13        4.82        5.08      6.59 o
  -4  10  13       21.47        7.21      6.86 o
  -3  10  13        0.37       -1.36      7.17 o
  -2  10  13        2.21        3.70      5.09 o
  -1  10  13       26.89       15.77      5.14 o
   0  10  13      112.15       91.96      9.15 o
   1  10  13       24.70       30.35      7.97 o
   2  10  13       10.75        9.49      6.46 o
   3  10  13       12.72        5.14      8.93 o
   4  10  13        4.82       -7.41      8.99 o
  -5  11  13        6.11       -2.25      6.34 o
  -4  11  13       36.93       34.13      7.82 o
  -3  11  13       13.09       10.69      9.61 o
  -2  11  13        4.16        0.02      5.21 o
  -1  11  13        0.16       -5.01      5.15 o
   0  11  13       41.11       35.14      7.68 o
   1  11  13        1.17       -3.00      6.14 o
   2  11  13       20.18        4.13      7.56 o
   3  11  13       63.10       84.20     14.56 o
   4  11  13        1.45       -3.25      9.27 o
  -4  12  13        1.24       -1.74      6.72 o
  -3  12  13        0.41        3.34      6.84 o
  -2  12  13       34.90       43.47     11.27 o
  -1  12  13        9.99       15.55      6.75 o
   0  12  13        4.08        8.92      6.86 o
   1  12  13        2.66       -3.88      7.26 o
   2  12  13        0.01       -7.16      7.16 o
   3  12  13       11.52        2.23     32.77 o
  -4  13  13       29.42       22.36      7.73 o
  -3  13  13       19.54        9.87      8.84 o
  -2  13  13        3.76       -2.03      8.51 o
  -1  13  13        0.76       -7.29      7.29 o
   0  13  13        7.95        5.06      7.03 o
   1  13  13        0.49       -2.14      6.57 o
   2  13  13        1.18        8.16     11.48 o
   3  13  13       32.75       37.82     16.02 o
  -3  14  13        6.19        9.93      9.46 o
  -2  14  13       52.28       49.95     13.44 o
  -1  14  13       27.28       30.55     10.21 o
   0  14  13        0.26        6.02      7.27 o
   1  14  13        1.42        5.57      9.18 o
   2  14  13        0.96        6.52     14.39 o
  -7   0  14       64.51       77.22     13.09 o
  -6   0  14        9.30       10.06      7.57 o
  -5   0  14        0.33        1.00     11.34 o
  -4   0  14       72.38       63.08      9.94 o
  -3   0  14      650.62      627.62     19.30 o
  -2   0  14      136.43      176.99     11.74 o
  -1   0  14      593.96      554.58     18.46 o
   0   0  14        0.75       -1.18      5.12 o
   1   0  14        4.67        5.75      7.67 o
   2   0  14       96.72       87.64     11.51 o
   3   0  14     1016.77     1044.06     34.35 o
   4   0  14      142.45      142.29     20.21 o
   5   0  14       17.64       32.28     13.97 o
   6   0  14        2.04      -10.85     10.85 o
  -7   1  14        0.24       -1.30      5.10 o
  -6   1  14        1.07        2.06      4.89 o
  -5   1  14        0.95       -1.50      4.49 o
  -4   1  14      267.10      216.08     10.24 o
  -3   1  14       35.88       26.82      4.52 o
  -2   1  14       17.24       11.49      4.05 o
  -1   1  14        8.68       -3.36      3.36 o
   0   1  14       86.52       72.80      5.40 o
   1   1  14      138.44      120.89      6.53 o
   2   1  14      441.12      472.08     13.83 o
   3   1  14      122.59      126.30     13.07 o
   4   1  14        0.13        0.77      7.29 o
   5   1  14        8.18       12.15      8.50 o
   6   1  14        0.63       -8.53      8.64 o
  -7   2  14        5.19       -0.56      5.27 o
  -6   2  14      136.78      161.44      9.33 o
  -5   2  14        1.58       -3.81      4.40 o
  -4   2  14        4.28        9.12      5.77 o
  -3   2  14      107.37      121.54      6.54 o
  -2   2  14      655.03      665.89     13.22 o
  -1   2  14      658.21      618.64     12.78 o
   0   2  14        9.78        4.12      3.53 o
   1   2  14     1065.72     1040.83     17.83 o
   2   2  14       47.61       38.47      5.87 o
   3   2  14        4.36       -6.89      6.89 o
   4   2  14       12.55       16.62      7.09 o
   5   2  14       16.93       22.83      7.15 o
   6   2  14       57.50       84.44     24.66 o
  -7   3  14        6.16        4.68      5.37 o
  -6   3  14        0.57        3.30      5.24 o
  -5   3  14        0.38        0.90      4.78 o
  -4   3  14      247.71      226.78     10.70 o
  -3   3  14        1.25       -3.13      3.13 o
  -2   3  14      223.24      200.60      7.46 o
  -1   3  14      207.68      180.45     11.09 o
   0   3  14      212.43      196.67      9.43 o
   1   3  14      445.41      482.70     16.18 o
   2   3  14       42.52       39.48      6.52 o
   3   3  14       10.33       19.32      5.82 o
   4   3  14       11.52        5.44      7.38 o
   5   3  14       12.53       14.07      7.08 o
   6   3  14        0.05       -3.68      6.88 o
  -7   4  14       98.89      119.30      8.86 o
  -6   4  14        0.05        1.47      5.14 o
  -5   4  14      118.90      129.93      8.92 o
  -4   4  14      483.09      526.01     16.19 o
  -3   4  14       32.02       36.20      5.59 o
  -2   4  14        2.66        0.78      3.46 o
  -1   4  14      167.54      165.61      7.89 o
   0   4  14        2.02        4.57      3.90 o
   1   4  14      308.00      289.13     10.06 o
   2   4  14      242.84      242.11     11.63 o
   3   4  14      164.90      200.86     10.77 o
   4   4  14      155.35      168.18     15.19 o
   5   4  14       37.18       42.21     11.09 o
   6   4  14        7.40       19.70     13.83 o
  -7   5  14        4.60        5.38      7.19 o
  -6   5  14       68.59       98.83      8.29 o
  -5   5  14       50.28       63.34      7.51 o
  -4   5  14        5.13        9.34      5.55 o
  -3   5  14        6.44        7.81      4.68 o
  -2   5  14       51.88       47.81      5.32 o
  -1   5  14        2.82       -3.81      3.81 o
   0   5  14       79.48       79.06      6.41 o
   1   5  14      247.61      251.88     10.69 o
   2   5  14       13.09        5.88      5.46 o
   3   5  14       10.33       19.78      7.12 o
   4   5  14        6.16        3.42      8.36 o
   5   5  14       53.23       39.43     10.89 o
  -6   6  14       13.92       11.00      5.92 o
  -5   6  14       61.01       62.55      7.65 o
  -4   6  14      105.32      128.06      9.28 o
  -3   6  14      414.07      431.78     13.26 o
  -2   6  14      346.15      352.27     18.88 o
  -1   6  14      762.29      805.44     17.06 o
   0   6  14        9.54       11.10      5.15 o
   1   6  14        6.82       -3.55      5.43 o
   2   6  14      173.83      169.16     10.65 o
   3   6  14        2.65        7.01      6.53 o
   4   6  14        0.85       -7.05      7.39 o
   5   6  14        8.39        6.32      9.15 o
  -6   7  14       28.16       32.83      7.03 o
  -5   7  14        1.54       -5.28      5.28 o
  -4   7  14      194.28      194.93     12.10 o
  -3   7  14       81.04      101.37     11.68 o
  -2   7  14       14.01       10.72      4.56 o
  -1   7  14       53.42       41.38      5.63 o
   0   7  14      206.43      225.53      9.44 o
   1   7  14      310.94      322.47     13.97 o
   2   7  14        0.05       -1.49      5.34 o
   3   7  14      102.20       91.95     13.09 o
   4   7  14       34.64       19.05     13.11 o
   5   7  14        8.48        9.19      9.68 o
  -6   8  14       24.21       24.04      6.92 o
  -5   8  14        0.01        0.64      5.88 o
  -4   8  14      135.40      142.21     10.51 o
  -3   8  14      190.51      179.16     12.17 o
  -2   8  14       78.17       77.08      6.70 o
  -1   8  14       11.97        3.24      4.77 o
   0   8  14       27.37       21.72      6.08 o
   1   8  14      154.91      136.13     10.34 o
   2   8  14        5.69        6.57      6.08 o
   3   8  14      133.04      120.87     14.63 o
   4   8  14      184.80      193.32     17.06 o
   5   8  14        8.48       -0.28     16.53 o
  -5   9  14        6.07       15.69      6.75 o
  -4   9  14       81.94       72.97      8.76 o
  -3   9  14       22.44       44.22      7.88 o
  -2   9  14       39.99       48.38      6.80 o
  -1   9  14       17.43       11.42      5.00 o
   0   9  14        7.89       -1.91      5.86 o
   1   9  14        2.88        6.00      6.04 o
   2   9  14        7.40        0.11      6.43 o
   3   9  14        4.14       -6.01      8.75 o
   4   9  14        4.31      -13.69     15.58 o
  -5  10  14       16.59       26.64      7.49 o
  -4  10  14        2.77        9.07      6.66 o
  -3  10  14        3.96        5.53      6.55 o
  -2  10  14       30.90       34.69      6.67 o
  -1  10  14       83.27       99.27      8.47 o
   0  10  14        8.21       11.28      6.57 o
   1  10  14      180.56      175.06     11.79 o
   2  10  14       14.22       18.58      8.71 o
   3  10  14        1.86       -3.02     11.43 o
   4  10  14        3.29        4.45     10.03 o
  -4  11  14        0.21       -6.47      6.55 o
  -3  11  14       10.99       14.70      7.14 o
  -2  11  14       35.40       42.63      8.32 o
  -1  11  14      149.01      162.32     11.84 o
   0  11  14       73.27       95.74      9.89 o
   1  11  14        7.58       13.84      7.08 o
   2  11  14       36.63       35.59      9.79 o
   3  11  14        0.66       -6.68      9.76 o
  -4  12  14       28.46       41.57      8.94 o
  -3  12  14       50.12       69.43     10.97 o
  -2  12  14       16.93        7.31      8.27 o
  -1  12  14        0.61        7.37      8.30 o
   0  12  14        0.53       -6.37      6.37 o
   1  12  14        4.73        1.71      7.20 o
   2  12  14       12.98       23.88     11.15 o
   3  12  14       21.01       12.25     15.32 o
  -3  13  14        0.33       -0.07      8.77 o
  -2  13  14        6.28        7.15     11.25 o
  -1  13  14       44.28       43.91     21.15 o
   0  13  14        1.22       -6.49      6.49 o
   1  13  14        0.68       -8.17      8.17 o
   2  13  14        3.16        7.28     11.40 o
  -1  14  14       38.39       49.00     11.48 o
   0  14  14        4.00       11.03     17.85 o
  -7   1  15       34.69       35.42      6.75 o
  -6   1  15        0.33        0.94      5.23 o
  -5   1  15        0.98        1.73      5.14 o
  -4   1  15       10.87        3.78      5.16 o
  -3   1  15        0.76       -0.07      3.70 o
  -2   1  15      133.10      113.17      6.86 o
  -1   1  15      364.74      354.99     10.94 o
   0   1  15       54.29       46.83      6.81 o
   1   1  15      116.90      128.12      8.38 o
   2   1  15        4.57        5.85      5.10 o
   3   1  15       18.13       13.73      6.72 o
   4   1  15        0.34       -2.16      8.03 o
   5   1  15        3.39        5.20      8.88 o
  -7   2  15        1.08       -3.10      5.71 o
  -6   2  15        0.08        6.48      5.42 o
  -5   2  15        4.12       -0.89      4.87 o
  -4   2  15       27.03       24.36      6.73 o
  -3   2  15       56.14       59.97      6.26 o
  -2   2  15       26.39       18.35      4.44 o
  -1   2  15       30.12       39.46      4.90 o
   0   2  15       89.04       86.73      6.21 o
   1   2  15        5.09        3.75      4.78 o
   2   2  15      481.09      531.59     15.42 o
   3   2  15       87.20       91.03      8.73 o
   4   2  15       34.49       23.17      7.61 o
   5   2  15        0.74       -3.10      8.31 o
  -6   3  15       40.93       42.14      7.10 o
  -5   3  15        6.90        8.30      5.46 o
  -4   3  15       16.05        7.26      5.42 o
  -3   3  15       17.96       20.48      4.53 o
  -2   3  15       46.68       53.75      5.22 o
  -1   3  15      231.40      220.28      8.34 o
   0   3  15      797.74      825.93     17.19 o
   1   3  15        0.05       -4.94      4.94 o
   2   3  15       10.99        7.54      5.53 o
   3   3  15        1.52       -0.96      6.20 o
   4   3  15       16.82       21.79      7.54 o
   5   3  15       24.16       46.21      9.16 o
  -6   4  15        6.93        6.13      5.69 o
  -5   4  15       52.72       46.73      7.15 o
  -4   4  15        2.12        4.91      6.76 o
  -3   4  15       19.18       12.38      5.85 o
  -2   4  15       16.21       15.64      4.55 o
  -1   4  15       28.15       25.92      5.09 o
   0   4  15      299.37      291.35     10.37 o
   1   4  15       75.47       77.51      8.31 o
   2   4  15       10.68       10.92      5.68 o
   3   4  15        4.89        9.08      8.68 o
   4   4  15        1.13       -1.40      7.60 o
   5   4  15       19.39       20.32      8.48 o
  -6   5  15       27.03       24.56      6.87 o
  -5   5  15       74.81       51.88      7.56 o
  -4   5  15      127.01      130.75      9.63 o
  -3   5  15      607.66      623.97     18.56 o
  -2   5  15       73.52       74.11      6.32 o
  -1   5  15        3.70        2.06      4.14 o
   0   5  15      314.72      319.91     11.16 o
   1   5  15       57.17       62.59      7.83 o
   2   5  15      100.55      100.45      9.11 o
   3   5  15        7.86        3.22      8.48 o
   4   5  15       11.93        8.37      8.91 o
   5   5  15       10.17       11.70      9.80 o
  -6   6  15       63.34       81.74      8.82 o
  -5   6  15       38.45       45.33      8.01 o
  -4   6  15        0.14        0.42      6.49 o
  -3   6  15       21.70       37.83      7.43 o
  -2   6  15       26.51       20.03      4.89 o
  -1   6  15        0.26       -2.55      4.13 o
   0   6  15       11.90       14.27      7.74 o
   1   6  15        0.07        0.11      5.68 o
   2   6  15        2.24       -3.81      7.45 o
   3   6  15        1.89        9.53      9.01 o
   4   6  15        0.76       -7.07      8.36 o
   5   6  15        0.21       -8.23      8.32 o
  -6   7  15       42.72       64.87      8.61 o
  -5   7  15        9.34        8.56      6.35 o
  -4   7  15        4.22        0.36      5.95 o
  -3   7  15      278.82      290.58     13.31 o
  -2   7  15       16.76       19.10      5.11 o
  -1   7  15      111.44      116.86     10.00 o
   0   7  15       17.16       15.08      8.02 o
   1   7  15       77.24       64.93      9.56 o
   2   7  15        0.25       -1.82      5.76 o
   3   7  15        9.05        9.46      9.48 o
   4   7  15       31.28       24.54     10.71 o
  -5   8  15        3.67        2.87      6.33 o
  -4   8  15        0.08        1.81      6.39 o
  -3   8  15       40.66       43.02      7.88 o
  -2   8  15        1.92        9.21      5.56 o
  -1   8  15        5.31        0.61      4.64 o
   0   8  15        5.56       -1.04      5.85 o
   1   8  15       29.86       35.70      7.53 o
   2   8  15        6.85       -0.67      6.21 o
   3   8  15        0.98       -0.61     10.11 o
   4   8  15        2.69       27.56     11.27 o
  -5   9  15        0.00        9.24      6.86 o
  -4   9  15       29.25       34.59      7.91 o
  -3   9  15       15.66       14.26      6.79 o
  -2   9  15       30.08       30.67      6.52 o
  -1   9  15      235.10      270.41     12.29 o
   0   9  15       17.35       11.23      6.49 o
   1   9  15        4.45        4.59      6.63 o
   2   9  15       31.61       34.80      9.57 o
   3   9  15        0.01       -7.69      8.73 o
   4   9  15       21.95       22.38     11.81 o
  -4  10  15        2.37       -1.19      6.72 o
  -3  10  15        7.64       -1.07      6.38 o
  -2  10  15        2.18        8.86      7.97 o
  -1  10  15       98.94       86.99      9.69 o
   0  10  15       15.09       12.25      6.91 o
   1  10  15        0.20       -6.09      6.09 o
   2  10  15       11.04        0.83     11.24 o
   3  10  15       33.29       40.38     12.82 o
  -4  11  15        7.97        4.44      7.54 o
  -3  11  15        0.59       -1.69      6.43 o
  -2  11  15      115.50      118.88     13.26 o
  -1  11  15        2.83        6.02      8.49 o
   0  11  15        1.53       -4.50      6.49 o
   1  11  15        7.99        9.40      7.08 o
   2  11  15        0.38       -3.85      9.47 o
   3  11  15        7.75       13.23     15.65 o
  -3  12  15        4.10       -8.02      8.02 o
  -2  12  15       14.09        9.45     11.11 o
  -1  12  15       15.66       25.64      9.49 o
   0  12  15        9.39       16.95      7.91 o
   1  12  15       33.13       37.83     10.79 o
   2  12  15       17.21        8.53     11.43 o
  -2  13  15        0.07      -10.87     10.87 o
  -1  13  15        0.29       -9.11      9.11 o
   0  13  15       26.09       35.58     11.49 o
  -6   0  16      155.74      177.55     15.33 o
  -5   0  16       16.06       15.11      8.19 o
  -4   0  16       20.41        3.80      7.74 o
  -3   0  16        6.44        0.44      7.58 o
  -2   0  16      127.02      144.12     12.91 o
  -1   0  16       10.45        7.51      6.28 o
   0   0  16      156.24      153.48     15.42 o
   1   0  16      642.76      661.74     27.94 o
   2   0  16       97.38      108.27     13.58 o
   3   0  16       37.82       34.51     15.93 o
   4   0  16        5.38        5.59     13.09 o
   5   0  16       25.09       31.02     16.49 o
  -6   1  16        2.89        3.47      5.92 o
  -5   1  16       62.94       71.16     10.22 o
  -4   1  16        4.38        3.73      5.38 o
  -3   1  16      183.69      169.13     10.33 o
  -2   1  16      274.64      268.85     11.31 o
  -1   1  16        7.04        6.27      4.44 o
   0   1  16       30.55       27.40      5.58 o
   1   1  16        9.42        0.88      5.95 o
   2   1  16      212.85      217.84     18.33 o
   3   1  16        0.03        2.52      8.25 o
   4   1  16        0.08       -7.72      7.72 o
   5   1  16       13.01        5.18      9.85 o
  -6   2  16       62.89       61.52     10.62 o
  -5   2  16        3.77       12.94      5.83 o
  -4   2  16        0.27       -4.30      5.06 o
  -3   2  16      105.00       87.20     12.84 o
  -2   2  16       99.12      100.67      7.00 o
  -1   2  16      323.42      357.46     10.50 o
   0   2  16      529.83      559.96     13.43 o
   1   2  16        0.01        5.02      5.18 o
   2   2  16        1.74        6.05      5.30 o
   3   2  16        6.42        3.32      7.04 o
   4   2  16        1.85       -8.17      8.17 o
   5   2  16        4.37        4.64      9.96 o
  -6   3  16       18.33       13.29      6.51 o
  -5   3  16        0.54       -4.78      5.16 o
  -4   3  16       55.63       36.73      7.05 o
  -3   3  16        1.94       -3.16      5.63 o
  -2   3  16      153.06      156.20      7.55 o
  -1   3  16      127.14      136.64      7.31 o
   0   3  16      575.85      568.78     13.63 o
   1   3  16      406.83      411.15     14.20 o
   2   3  16      108.60      116.97      8.84 o
   3   3  16      209.60      197.76     13.90 o
   4   3  16        0.96        6.87      7.40 o
   5   3  16       14.22       16.79      8.53 o
  -6   4  16      105.79      125.99      9.86 o
  -5   4  16       38.25       41.81      7.49 o
  -4   4  16        4.50       -2.59      5.69 o
  -3   4  16      235.41      230.04     12.07 o
  -2   4  16        6.41        3.87      3.83 o
  -1   4  16        0.09       -4.00      4.00 o
   0   4  16      137.03      131.30      8.99 o
   1   4  16        1.07       -1.16      5.70 o
   2   4  16        9.82       14.13      6.80 o
   3   4  16        0.25        2.35      8.78 o
   4   4  16      115.24      105.37     14.62 o
  -6   5  16        4.09        2.29      6.43 o
  -5   5  16      103.79      106.77      9.52 o
  -4   5  16        5.40       -0.29      5.89 o
  -3   5  16       56.77       54.65      8.01 o
  -2   5  16        2.23       -0.15      4.40 o
  -1   5  16        2.03       -2.60      4.20 o
   0   5  16       58.10       51.37      8.98 o
   1   5  16       74.15       62.46      8.53 o
   2   5  16      165.79      174.22     11.50 o
   3   5  16      108.32      118.85     14.92 o
   4   5  16        1.05       -1.03     13.81 o
  -5   6  16        1.55        1.51      6.22 o
  -4   6  16       46.41       25.14      7.29 o
  -3   6  16       22.66       14.96      7.00 o
  -2   6  16       14.10        5.38      5.07 o
  -1   6  16      214.65      211.55      9.75 o
   0   6  16       75.35       80.20      9.19 o
   1   6  16       52.15       47.26      8.18 o
   2   6  16        9.41       17.39      6.99 o
   3   6  16        3.31       -7.37      9.05 o
   4   6  16       28.78       24.95     11.26 o
  -5   7  16        0.05        0.73      6.21 o
  -4   7  16       46.73       37.61      7.87 o
  -3   7  16      253.72      332.43     16.83 o
  -2   7  16        2.75       -1.11      4.91 o
  -1   7  16        1.86        5.89      5.35 o
   0   7  16        1.99       10.64      6.41 o
   1   7  16       43.10       25.05      7.30 o
   2   7  16       42.30       31.26      9.23 o
   3   7  16       75.52       76.41     14.11 o
   4   7  16        7.81       -9.60      9.60 o
  -5   8  16        0.02       -5.34      6.37 o
  -4   8  16        0.30        1.49      6.58 o
  -3   8  16       22.88       26.16      7.49 o
  -2   8  16       47.04       69.79      8.01 o
  -1   8  16        0.16        0.07      5.61 o
   0   8  16       15.82       13.91      7.02 o
   1   8  16        0.04        0.06      6.58 o
   2   8  16       54.03       49.53     11.66 o
   3   8  16       13.28       12.29     10.93 o
  -4   9  16      128.20      159.30     11.87 o
  -3   9  16        0.19        3.60      6.99 o
  -2   9  16        9.88       13.29      8.52 o
  -1   9  16        0.05        2.57      6.62 o
   0   9  16        9.26        5.45      6.59 o
   1   9  16        0.77       -0.41      6.30 o
   2   9  16       45.98       59.15     13.39 o
   3   9  16       89.11      123.36     24.43 o
  -4  10  16        1.29        1.61      7.33 o
  -3  10  16       40.52       44.16      8.47 o
  -2  10  16      107.60      111.15     17.07 o
  -1  10  16       22.10       17.75      8.87 o
   0  10  16       73.10       98.65     10.68 o
   1  10  16        0.71       -6.50      6.50 o
   2  10  16        1.78       -4.29     10.42 o
  -3  11  16        1.81       -2.50      8.45 o
  -2  11  16      107.07      126.28     17.06 o
  -1  11  16        0.09       -3.16      8.17 o
   0  11  16        4.39       10.75      7.94 o
   1  11  16       89.78      110.27     13.86 o
   2  11  16        3.77        9.59     17.14 o
  -2  12  16        0.09       -7.02     19.56 o
  -1  12  16       12.45       21.85     12.43 o
   0  12  16       28.93       38.91     11.13 o
  -6   1  17      236.83      267.86     13.22 o
  -5   1  17       90.51       95.93      9.21 o
  -4   1  17        9.47       10.23      5.94 o
  -3   1  17       45.23       36.33      7.48 o
  -2   1  17        2.31        9.62      4.81 o
  -1   1  17        6.99        2.26      4.60 o
   0   1  17      329.82      333.06     14.97 o
   1   1  17      683.23      705.62     21.10 o
   2   1  17       11.35       17.05      7.34 o
   3   1  17       33.67       11.60      9.81 o
   4   1  17        8.47       10.56     10.27 o
  -6   2  17       13.50        3.17      6.71 o
  -5   2  17       28.48       17.29      6.73 o
  -4   2  17       45.52       55.80      7.91 o
  -3   2  17       12.56       21.94      6.76 o
  -2   2  17        3.39        5.85      4.60 o
  -1   2  17        0.10        8.91      4.69 o
   0   2  17       27.62       33.51      6.79 o
   1   2  17       34.26       38.97      7.03 o
   2   2  17       62.13       83.27     11.68 o
   3   2  17       90.78       81.50     14.01 o
   4   2  17       19.71       23.42     16.56 o
  -5   3  17       46.54       44.97      7.93 o
  -4   3  17        0.01       -1.00      5.82 o
  -3   3  17      113.64      108.88     10.15 o
  -2   3  17       27.22       27.22      5.59 o
  -1   3  17        2.84        5.36      4.29 o
   0   3  17        1.04        0.63      5.44 o
   1   3  17       27.63       27.07      8.26 o
   2   3  17       39.45       23.24      6.52 o
   3   3  17        0.06       15.57      7.96 o
   4   3  17       16.36        9.03      8.38 o
  -5   4  17        3.84        2.39      6.30 o
  -4   4  17        4.31       -5.86      5.86 o
  -3   4  17       10.26        7.26      6.32 o
  -2   4  17        0.00       -2.07      4.32 o
  -1   4  17       48.99       48.11      5.93 o
   0   4  17        0.28       -5.25      5.25 o
   1   4  17       12.96        2.06      5.65 o
   2   4  17        4.97        6.56      6.39 o
   3   4  17        6.00       -2.87      7.72 o
   4   4  17        1.26       -5.15      7.95 o
  -5   5  17       37.14       19.35      7.16 o
  -4   5  17      215.26      204.54     12.27 o
  -3   5  17       92.35       94.08      9.79 o
  -2   5  17        2.05        3.06      4.65 o
  -1   5  17        8.95       16.42      6.76 o
   0   5  17       10.67        5.05      6.15 o
   1   5  17        8.77       -1.97      6.38 o
   2   5  17       48.62       48.43     10.00 o
   3   5  17        7.85        3.39     10.88 o
   4   5  17       16.20       15.47      9.12 o
  -5   6  17        3.03       -0.50      6.50 o
  -4   6  17       27.13       28.06      7.63 o
  -3   6  17       14.93       14.70      7.16 o
  -2   6  17        3.31        0.01      5.97 o
  -1   6  17       10.69        5.02      5.48 o
   0   6  17        7.48       -3.58      6.27 o
   1   6  17       46.90       40.11      8.28 o
   2   6  17        3.19       -5.45      7.76 o
   3   6  17        6.01        5.45     19.26 o
  -5   7  17       11.30       13.88     14.86 o
  -4   7  17       33.28       25.66      7.92 o
  -3   7  17        0.11       -1.63      6.42 o
  -2   7  17        0.04        2.85      6.83 o
  -1   7  17       10.72       15.04      9.79 o
   0   7  17      103.78       97.99     10.07 o
   1   7  17        4.18       -0.40      6.87 o
   2   7  17       15.35        8.04     10.46 o
   3   7  17        0.27       -8.41      9.94 o
  -4   8  17       79.61       86.69     10.20 o
  -3   8  17        0.02       -2.36      6.70 o
  -2   8  17        0.13       -2.12      7.85 o
  -1   8  17       20.14       18.02      7.35 o
   0   8  17        3.28        6.23      6.96 o
   1   8  17        6.62        5.78      7.26 o
   2   8  17       29.43       25.37     11.21 o
   3   8  17        3.16       -9.45     12.16 o
  -4   9  17       13.73        8.15     18.00 o
  -3   9  17        0.93       -8.36      8.36 o
  -2   9  17       21.35       20.32      9.45 o
  -1   9  17        2.54       -3.61      9.23 o
   0   9  17       10.86       14.01      8.78 o
   1   9  17       24.65       30.60      8.83 o
   2   9  17       23.21        3.31     16.16 o
  -3  10  17        3.13       13.30      9.33 o
  -2  10  17       79.62       70.26     35.89 o
  -1  10  17       23.31       30.05      9.97 o
   0  10  17        5.79       13.05      7.80 o
   1  10  17       10.41       26.53     10.04 o
  -1  11  17       17.94       42.09     22.99 o
   0  11  17       35.77       24.13     10.37 o
  -5   0  18      113.79      149.45     19.33 o
  -4   0  18        0.25       -4.95      8.61 o
  -3   0  18       22.10        9.54     15.44 o
  -2   0  18       42.34       41.62     11.07 o
  -1   0  18      132.23      144.48     15.23 o
   0   0  18      127.54      111.88     23.26 o
   1   0  18      302.00      334.81     21.81 o
   2   0  18       16.86       33.45     16.86 o
   3   0  18       52.52       36.79     16.63 o
  -5   1  18        8.22       -0.33      6.27 o
  -4   1  18       54.70       47.71      8.11 o
  -3   1  18      122.53      119.00     15.62 o
  -2   1  18      118.09      132.48     10.49 o
  -1   1  18        4.94       -5.17      5.17 o
   0   1  18       15.96       14.15      6.93 o
   1   1  18       65.20       65.77      9.37 o
   2   1  18        0.88       -6.28      6.28 o
   3   1  18        0.02       -8.81      9.38 o
  -5   2  18       36.53       30.49      7.58 o
  -4   2  18       87.91       95.63      9.70 o
  -3   2  18      128.30      118.15     10.28 o
  -2   2  18        1.22        4.37      6.27 o
  -1   2  18       21.15       15.30      6.72 o
   0   2  18       96.96       98.84      9.95 o
   1   2  18      121.84      130.32     13.45 o
   2   2  18        5.31       -1.16      7.87 o
   3   2  18       22.28       19.47     11.13 o
  -5   3  18        1.47       -1.53      6.61 o
  -4   3  18        0.04       -2.33      6.22 o
  -3   3  18       14.08        6.06      6.73 o
  -2   3  18        1.35       -4.37      5.74 o
  -1   3  18      107.75      107.96      8.96 o
   0   3  18        1.09       -5.55      5.55 o
   1   3  18       46.24       46.10      7.72 o
   2   3  18        7.13        9.74      8.28 o
   3   3  18       11.27       12.85      9.09 o
  -5   4  18      158.93      168.69     14.92 o
  -4   4  18        9.66       -4.14      6.51 o
  -3   4  18       14.04       -4.78      6.18 o
  -2   4  18       47.04       25.65      7.61 o
  -1   4  18       34.23       22.40      7.11 o
   0   4  18       18.68        7.74      6.34 o
   1   4  18       66.70       81.56      8.71 o
   2   4  18      219.09      235.32     16.13 o
   3   4  18       15.54       32.92     10.05 o
  -4   5  18       12.80        8.92      7.18 o
  -3   5  18       25.87       19.81      7.27 o
  -2   5  18        5.30        3.55      6.69 o
  -1   5  18       96.43       93.92      8.90 o
   0   5  18        0.31       -4.16      6.54 o
   1   5  18       37.84       47.20      9.03 o
   2   5  18       15.42       25.42     17.91 o
   3   5  18       74.17       75.56     11.94 o
  -4   6  18       39.40       53.67      9.08 o
  -3   6  18       73.31       97.83     10.34 o
  -2   6  18       46.89       34.60      9.69 o
  -1   6  18       27.71       29.71      7.76 o
   0   6  18       52.21       55.94      8.85 o
   1   6  18        1.21       17.83      7.79 o
   2   6  18       33.36       43.92     22.38 o
   3   6  18        6.26       12.02     14.95 o
  -4   7  18        3.83        5.51      9.49 o
  -3   7  18        2.00        4.05      7.39 o
  -2   7  18       73.24       88.18     16.14 o
  -1   7  18       51.13       65.33     11.20 o
   0   7  18        3.07        5.43      6.95 o
   1   7  18       31.75       29.02      8.65 o
   2   7  18       77.18       71.94     14.34 o
  -3   8  18       29.25       30.36      9.80 o
  -2   8  18        1.58      -10.76     10.76 o
  -1   8  18       16.74       17.38      9.49 o
   0   8  18        8.39        1.17      7.32 o
   1   8  18       38.53       48.19     13.30 o
   2   8  18      148.46      180.62     28.18 o
  -2   9  18        0.39      -10.46     10.46 o
  -1   9  18        3.37      -12.22     18.68 o
   0   9  18       11.90        6.60     14.22 o
   1   9  18        2.36        3.74      9.05 o
  -4   1  19       91.05       63.36      9.35 o
  -3   1  19       24.75       18.86      7.51 o
  -2   1  19       45.84       41.57      8.26 o
  -1   1  19        0.63       -0.90      6.73 o
   0   1  19       75.81       65.85      9.61 o
   1   1  19        1.95       -3.29      8.44 o
   2   1  19        0.20       -9.76      9.76 o
   3   1  19       55.62       71.85     14.47 o
  -4   2  19        1.45       -6.66      6.66 o
  -3   2  19       77.38       85.51     10.51 o
  -2   2  19        4.66       17.87      8.73 o
  -1   2  19       21.37       12.77      7.33 o
   0   2  19        3.23        6.08      7.25 o
   1   2  19        2.29       -1.66      7.15 o
   2   2  19        7.49        0.81     10.73 o
  -4   3  19       27.37       33.83      8.33 o
  -3   3  19       62.29       51.44      9.22 o
  -2   3  19       17.28       27.92      9.51 o
  -1   3  19        0.75       -6.78      8.36 o
   0   3  19        0.67       -2.13      5.79 o
   1   3  19       13.25       15.21      6.89 o
   2   3  19       75.20       72.84     22.08 o
  -4   4  19        0.75        2.89      6.88 o
  -3   4  19        7.64       10.56      7.46 o
  -2   4  19        9.79        1.26     10.08 o
  -1   4  19        4.78        1.49      6.91 o
   0   4  19       11.56       16.39      6.86 o
   1   4  19        1.85        2.42      6.61 o
   2   4  19        1.90        7.39      8.54 o
  -3   5  19       21.94       17.57      7.63 o
  -2   5  19       11.10        4.40     10.24 o
  -1   5  19        0.14       -4.60      6.69 o
   0   5  19        4.21        8.63      7.03 o
   1   5  19       58.63       64.18      9.06 o
   2   5  19       10.59       10.17      9.30 o
  -3   6  19        8.81       12.23      8.87 o
  -2   6  19        0.57       -9.27      9.27 o
  -1   6  19        0.30       -7.71      7.71 o
   0   6  19       45.94       47.09      9.57 o
   1   6  19       30.89       24.25      8.85 o
  -2   7  19       56.54       85.05     15.24 o
  -1   7  19       32.07       30.30     12.20 o
   0   7  19       20.47       25.84      8.87 o
   1   7  19        7.69       -1.41      8.81 o
  -1   8  19       15.79        0.55     10.74 o
   0   8  19        7.05       30.51     16.16 o
  -3   0  20       10.10        8.02     10.34 o
  -2   0  20      103.75      103.86     22.36 o
  -1   0  20        1.58      -13.97     13.97 o
   0   0  20       29.29       40.56     13.21 o
   1   0  20       24.54        0.48     10.88 o
  -3   1  20        0.06       -3.71      7.12 o
  -2   1  20       21.38       13.20     10.60 o
  -1   1  20       30.49       24.14     11.76 o
   0   1  20       22.82       26.08      8.85 o
   1   1  20       30.22       34.49      9.20 o
  -3   2  20       43.68       49.43      9.38 o
  -2   2  20      132.36      122.75     16.46 o
  -1   2  20        3.75       14.38     10.96 o
   0   2  20       10.20       -1.58      7.74 o
   1   2  20        0.15       -4.39      7.50 o
  -3   3  20        3.42       -8.36      8.36 o
  -2   3  20       33.36       31.80     12.96 o
  -1   3  20       86.63       93.00     20.59 o
   0   3  20       15.71        3.56      7.91 o
   1   3  20       39.50       32.32      9.27 o
  -3   4  20       10.80       12.06     15.65 o
  -2   4  20       31.39       30.02     23.89 o
  -1   4  20        6.39        8.03     11.47 o
   0   4  20      132.87      140.09     11.22 o
   1   4  20       20.89       31.72      8.95 o
  -2   5  20        2.60       -3.64     10.77 o
  -1   5  20        0.65       -2.32     10.23 o
   0   5  20       24.98       42.34      8.82 o
 
